# Supplementary material for: ﻿A taxonomic revision of Garcinia section Discostigma (Clusiaceae) in Thailand
Source: PhytoKeys. 2025 Aug 22;261:275–315. doi: 10.3897/phytokeys.261.156445 (PMC12397769; doi:10.3897/phytokeys.261.156445)
Supplement: XML Treatment for Garcinia sect. Discostigma [file phytokeys.261.156445-treatment1.xml]

<!DOCTYPE tp:taxon-treatment
  PUBLIC "-//TaxonX//DTD Taxonomic Treatment Publishing DTD v0 20100105//EN" "tax-treatment-NSO.dtd">
<tp:taxon-treatment xmlns:tp="http://www.plazi.org/taxpub"><tp:treatment-meta><kwd-group><label>Taxon classification</label><kwd>
                <named-content content-type="kingdom">Plantae</named-content>
              </kwd><kwd>
                <named-content content-type="order">Malpighiales</named-content>
              </kwd><kwd>
                <named-content content-type="family">Clusiaceae</named-content>
              </kwd></kwd-group><mixed-citation publication-type="journal"><person-group><name><surname>Ngernsaengsaruay</surname><given-names>Chatchai</given-names></name><name><surname>Chanton</surname><given-names>Pichet</given-names></name><name><surname>Boonthasak</surname><given-names>Weereesa</given-names></name><name><surname>Bhuchaisri</surname><given-names>Wanwisa</given-names></name></person-group><article-title>﻿A taxonomic revision of <tp:taxon-name><tp:taxon-name-part taxon-name-part-type="genus" reg="Garcinia">Garcinia</tp:taxon-name-part> <tp:taxon-name-part taxon-name-part-type="infraspecific-rank">section</tp:taxon-name-part> <tp:taxon-name-part taxon-name-part-type="section" reg="Discostigma">Discostigma</tp:taxon-name-part></tp:taxon-name> (<tp:taxon-name><tp:taxon-name-part taxon-name-part-type="family">Clusiaceae</tp:taxon-name-part></tp:taxon-name>) in Thailand</article-title><source>PhytoKeys</source><day>22</day><month>08</month><year>2025</year><volume>261</volume><fpage>275</fpage><lpage>315</lpage><pub-id pub-id-type="doi">10.3897/phytokeys.261.156445</pub-id></mixed-citation></tp:treatment-meta><tp:nomenclature><label>﻿</label><tp:taxon-name><object-id xmlns:xlink="http://www.w3.org/1999/xlink" content-type="arpha" xlink:type="simple">2A704319-C793-5B23-B689-3922CC323CF6</object-id>
              <tp:taxon-name-part taxon-name-part-type="genus" reg="Garcinia">Garcinia</tp:taxon-name-part>
              <tp:taxon-name-part taxon-name-part-type="infraspecific-rank">sect.</tp:taxon-name-part>
              <tp:taxon-name-part taxon-name-part-type="section" reg="Discostigma">Discostigma</tp:taxon-name-part>
            </tp:taxon-name><tp:taxon-authority>(Haask.) Hook. f., Gen. Pl. [Benth. &amp; Hook. f.] 1: 174 (1862); M.Gaudeul, P. W.Sweeney &amp; Munzinger, PhytoKeys 239: 90. 2024.</tp:taxon-authority><tp:nomenclature-citation-list><tp:nomenclature-citation><tp:taxon-name>
                  <tp:taxon-name-part taxon-name-part-type="genus" reg="Discostigma"/>
                </tp:taxon-name><comment>≡ <tp:taxon-name><tp:taxon-name-part taxon-name-part-type="genus" reg="Discostigma">Discostigma</tp:taxon-name-part></tp:taxon-name> Hassk., Flora 25(2, Beibl.): 33. 1842. Type. <tp:taxon-name><tp:taxon-name-part taxon-name-part-type="genus" reg="Discostigma">Discostigma</tp:taxon-name-part> <tp:taxon-name-part taxon-name-part-type="species" reg="rostratum">rostratum</tp:taxon-name-part></tp:taxon-name> Hassk. ≡ <tp:taxon-name><tp:taxon-name-part taxon-name-part-type="genus" reg="Garcinia">Garcinia</tp:taxon-name-part> <tp:taxon-name-part taxon-name-part-type="species" reg="rostrata">rostrata</tp:taxon-name-part></tp:taxon-name> (Hassk.) Miq. </comment></tp:nomenclature-citation></tp:nomenclature-citation-list></tp:nomenclature><tp:treatment-sec sec-type="description" id="SECID0E4PAE"><title>Description.</title><p><bold><italic>Habit</italic></bold> evergreen trees, dioecious; exudate yellow (in <italic><tp:taxon-name><tp:taxon-name-part taxon-name-part-type="genus" reg="Garcinia">Garcinia</tp:taxon-name-part> <tp:taxon-name-part taxon-name-part-type="species" reg="minutiflora">minutiflora</tp:taxon-name-part></tp:taxon-name></italic>), pale yellow (in <italic><tp:taxon-name><tp:taxon-name-part taxon-name-part-type="genus" reg="Garcinia">G.</tp:taxon-name-part> <tp:taxon-name-part taxon-name-part-type="species" reg="santisukiana">santisukiana</tp:taxon-name-part></tp:taxon-name></italic>), white, turning creamish white (in <italic><tp:taxon-name><tp:taxon-name-part taxon-name-part-type="genus" reg="Garcinia">G.</tp:taxon-name-part> <tp:taxon-name-part taxon-name-part-type="species" reg="merguensis">merguensis</tp:taxon-name-part></tp:taxon-name></italic>) or creamish white (in <italic><tp:taxon-name><tp:taxon-name-part taxon-name-part-type="genus" reg="Garcinia">G.</tp:taxon-name-part> <tp:taxon-name-part taxon-name-part-type="species" reg="rostrata">rostrata</tp:taxon-name-part></tp:taxon-name></italic>), sticky; branches decussate, horizontal or nearly horizontal; branchlets 4-angular, glabrous. <bold><italic>Terminal bud</italic></bold> concealed between the bases of the uppermost pair of petioles. <bold><italic>Leaves</italic></bold> decussate; lamina coriaceous or subcoriaceous, glabrous; secondary veins curving towards the margin and connected in distinct loops and united into an intramarginal vein, with interrupted long wavy lines (glandular wavy lines, also called exudate-containing canals) of differing lengths; petiole grooved above, with a small basal appendage clasping the branchlet. <bold><italic>Inflorescences</italic></bold> terminal, axillary, or on branchlets at leafless nodes (in axils of fallen leaves), in fascicles (clusters) of 2–10-flowered cymes, sometimes in a short thyrse of 5–12 flowers (in male inflorescences of <italic><tp:taxon-name><tp:taxon-name-part taxon-name-part-type="genus" reg="Garcinia">G.</tp:taxon-name-part> <tp:taxon-name-part taxon-name-part-type="species" reg="minutiflora">minutiflora</tp:taxon-name-part></tp:taxon-name></italic>), or a solitary flower (in female flowers of <italic><tp:taxon-name><tp:taxon-name-part taxon-name-part-type="genus" reg="Garcinia">G.</tp:taxon-name-part> <tp:taxon-name-part taxon-name-part-type="species" reg="minutiflora">minutiflora</tp:taxon-name-part></tp:taxon-name></italic> and <italic><tp:taxon-name><tp:taxon-name-part taxon-name-part-type="genus" reg="Garcinia">G.</tp:taxon-name-part> <tp:taxon-name-part taxon-name-part-type="species" reg="santisukiana">santisukiana</tp:taxon-name-part></tp:taxon-name></italic>). <bold><italic>Flowers</italic></bold> unisexual, 4-merous; bracteoles 2 or 4, triangular or semi-orbicular; sepals and petals decussate; sepals semi-orbicular, broadly ovate, ovate, suborbicular, or orbicular; petals broadly elliptic, elliptic, orbicular, suborbicular, or obovate. <bold><italic>Male flowers</italic></bold>: stamens numerous, united into 4 bundles, antepetalous (opposite the petals); anthers small, sessile to subsessile, 2-thecous; pistillode mushroom-shaped (fungiform). <bold><italic>Female flowers</italic></bold>: staminodes present (in <italic><tp:taxon-name><tp:taxon-name-part taxon-name-part-type="genus" reg="Garcinia">G.</tp:taxon-name-part> <tp:taxon-name-part taxon-name-part-type="species" reg="santisukiana">santisukiana</tp:taxon-name-part></tp:taxon-name></italic>) or absent (in <italic><tp:taxon-name><tp:taxon-name-part taxon-name-part-type="genus" reg="Garcinia">G.</tp:taxon-name-part> <tp:taxon-name-part taxon-name-part-type="species" reg="merguensis">merguensis</tp:taxon-name-part></tp:taxon-name></italic>, <italic><tp:taxon-name><tp:taxon-name-part taxon-name-part-type="genus" reg="Garcinia">G.</tp:taxon-name-part> <tp:taxon-name-part taxon-name-part-type="species" reg="rostrata">rostrata</tp:taxon-name-part></tp:taxon-name></italic>); pistil mushroom-shaped; ovary unlobed, bilocular, sometimes unilocular or four-locular (in <italic><tp:taxon-name><tp:taxon-name-part taxon-name-part-type="genus" reg="Garcinia">G.</tp:taxon-name-part> <tp:taxon-name-part taxon-name-part-type="species" reg="yunnanensis">yunnanensis</tp:taxon-name-part></tp:taxon-name></italic>) (<xref ref-type="bibr" rid="B14">Gaudeul et al. 2024</xref>); stigma sessile, unlobed, and smooth (<xref ref-type="bibr" rid="B14">Gaudeul et al. 2024</xref>) or weakly to shallowly lobed and papillate. <bold><italic>Fruits</italic></bold> berries with a sticky yellow (<italic><tp:taxon-name><tp:taxon-name-part taxon-name-part-type="genus" reg="Garcinia">G.</tp:taxon-name-part> <tp:taxon-name-part taxon-name-part-type="species" reg="minutiflora">minutiflora</tp:taxon-name-part></tp:taxon-name></italic>, <italic><tp:taxon-name><tp:taxon-name-part taxon-name-part-type="genus" reg="Garcinia">G.</tp:taxon-name-part> <tp:taxon-name-part taxon-name-part-type="species" reg="santisukiana">santisukiana</tp:taxon-name-part></tp:taxon-name></italic>) or white, turning creamish white (<italic><tp:taxon-name><tp:taxon-name-part taxon-name-part-type="genus" reg="Garcinia">G.</tp:taxon-name-part> <tp:taxon-name-part taxon-name-part-type="species" reg="merguensis">merguensis</tp:taxon-name-part></tp:taxon-name></italic>, <italic><tp:taxon-name><tp:taxon-name-part taxon-name-part-type="genus" reg="Garcinia">G.</tp:taxon-name-part> <tp:taxon-name-part taxon-name-part-type="species" reg="rostrata">rostrata</tp:taxon-name-part></tp:taxon-name></italic>) exudate secreted from cut fruits, subglobose, globose, ovoid, or broadly ellipsoid, with a smooth surface and unlobed, with coriaceous pericarp; persistent stigma discoid and shallowly concave (in <italic><tp:taxon-name><tp:taxon-name-part taxon-name-part-type="genus" reg="Garcinia">G.</tp:taxon-name-part> <tp:taxon-name-part taxon-name-part-type="species" reg="merguensis">merguensis</tp:taxon-name-part></tp:taxon-name></italic>, <italic><tp:taxon-name><tp:taxon-name-part taxon-name-part-type="genus" reg="Garcinia">G.</tp:taxon-name-part> <tp:taxon-name-part taxon-name-part-type="species" reg="rostrata">rostrata</tp:taxon-name-part></tp:taxon-name></italic>), flattened (in <italic><tp:taxon-name><tp:taxon-name-part taxon-name-part-type="genus" reg="Garcinia">G.</tp:taxon-name-part> <tp:taxon-name-part taxon-name-part-type="species" reg="santisukiana">santisukiana</tp:taxon-name-part></tp:taxon-name></italic>), or convex (<italic><tp:taxon-name><tp:taxon-name-part taxon-name-part-type="genus" reg="Garcinia">G.</tp:taxon-name-part> <tp:taxon-name-part taxon-name-part-type="species" reg="minutiflora">minutiflora</tp:taxon-name-part></tp:taxon-name></italic>); persistent sepals small. <bold><italic>Seeds</italic></bold> 1–2, reddish brown, dark brown, black, or brown mottled with pale brown, depressed subglobose, depressed globose, or compressed, one side flat, another side slightly convex (elliptic or oblong in outline).</p><p><tp:taxon-name>
                <tp:taxon-name-part taxon-name-part-type="genus" reg="Garcinia">Garcinia</tp:taxon-name-part> <tp:taxon-name-part taxon-name-part-type="infraspecific-rank">sect.</tp:taxon-name-part> <tp:taxon-name-part taxon-name-part-type="section" reg="Discostigma">Discostigma</tp:taxon-name-part></tp:taxon-name> is characterised by its terminal or axillary, or on branchlets at leafless nodes, cymose inflorescences in fascicles of 2–10 flowers, sometimes in a short thyrse of 5–12 flowers, or a solitary flower; flowers with 4 sepals and 4 petals; male flowers with numerous stamens united into 4 bundles and with sessile to subsessile, 2-thecous anthers, with a pistillode; bilocular ovaries, sometimes unilocular or four-locular; weakly to shallowly lobed or unlobed and papillate or smooth stigmas; and fruits with a smooth surface and unlobed, with coriaceous pericarp, with a discoid persistent stigma, sometimes with a flattened or a convex persistent stigma, and with small persistent sepals. Distinguishing sectional morphological characters reported here were partly taken from <xref ref-type="bibr" rid="B20">Jones (1980)</xref> and <xref ref-type="bibr" rid="B14">Gaudeul et al. (2024)</xref>.</p><p>According to <xref ref-type="bibr" rid="B14">Gaudeul et al. (2024)</xref>, the unlobed and smooth stigmas are distinguishing sectional characters. However, from our examinations, all Thai species of <tp:taxon-name><tp:taxon-name-part taxon-name-part-type="genus" reg="Garcinia">Garcinia</tp:taxon-name-part> <tp:taxon-name-part taxon-name-part-type="infraspecific-rank">sect.</tp:taxon-name-part> <tp:taxon-name-part taxon-name-part-type="section" reg="Discostigma">Discostigma</tp:taxon-name-part></tp:taxon-name> have weakly to shallowly lobed and papillate stigmas.</p><p>As stated by <xref ref-type="bibr" rid="B14">Gaudeul et al. (2024)</xref>, the fruits of <tp:taxon-name><tp:taxon-name-part taxon-name-part-type="genus" reg="Garcinia">Garcinia</tp:taxon-name-part> <tp:taxon-name-part taxon-name-part-type="infraspecific-rank">sect.</tp:taxon-name-part> <tp:taxon-name-part taxon-name-part-type="section" reg="Discostigma">Discostigma</tp:taxon-name-part></tp:taxon-name> are capped with a conspicuous discoid stigma. Furthermore, from the author’s observations, we found the persistent stigma in fruits of this section can be discoid and shallowly concave (in <italic><tp:taxon-name><tp:taxon-name-part taxon-name-part-type="genus" reg="Garcinia">G.</tp:taxon-name-part> <tp:taxon-name-part taxon-name-part-type="species" reg="merguensis">merguensis</tp:taxon-name-part></tp:taxon-name></italic>, <italic><tp:taxon-name><tp:taxon-name-part taxon-name-part-type="genus" reg="Garcinia">G.</tp:taxon-name-part> <tp:taxon-name-part taxon-name-part-type="species" reg="rostrata">rostrata</tp:taxon-name-part></tp:taxon-name></italic>), flattened (in <italic><tp:taxon-name><tp:taxon-name-part taxon-name-part-type="genus" reg="Garcinia">G.</tp:taxon-name-part> <tp:taxon-name-part taxon-name-part-type="species" reg="santisukiana">santisukiana</tp:taxon-name-part></tp:taxon-name></italic>), or convex (in <italic><tp:taxon-name><tp:taxon-name-part taxon-name-part-type="genus" reg="Garcinia">G.</tp:taxon-name-part> <tp:taxon-name-part taxon-name-part-type="species" reg="minutiflora">minutiflora</tp:taxon-name-part></tp:taxon-name></italic>).</p><p>A section of 60 species worldwide (<xref ref-type="bibr" rid="B14">Gaudeul et al. 2024</xref>), four species in Thailand [<italic>i.e.</italic>, <italic><tp:taxon-name><tp:taxon-name-part taxon-name-part-type="genus" reg="Garcinia">Garcinia</tp:taxon-name-part> <tp:taxon-name-part taxon-name-part-type="species" reg="merguensis">merguensis</tp:taxon-name-part></tp:taxon-name></italic> Wight, <italic><tp:taxon-name><tp:taxon-name-part taxon-name-part-type="genus" reg="Garcinia">G.</tp:taxon-name-part> <tp:taxon-name-part taxon-name-part-type="species" reg="minutiflora">minutiflora</tp:taxon-name-part></tp:taxon-name></italic> Ridl., <italic><tp:taxon-name><tp:taxon-name-part taxon-name-part-type="genus" reg="Garcinia">G.</tp:taxon-name-part> <tp:taxon-name-part taxon-name-part-type="species" reg="rostrata">rostrata</tp:taxon-name-part></tp:taxon-name></italic> (Hassk.) Miq., and <italic><tp:taxon-name><tp:taxon-name-part taxon-name-part-type="genus" reg="Garcinia">G.</tp:taxon-name-part> <tp:taxon-name-part taxon-name-part-type="species" reg="santisukiana">santisukiana</tp:taxon-name-part></tp:taxon-name></italic> Ngerns. &amp; Suddee)]. Numbers of species in <tp:taxon-name><tp:taxon-name-part taxon-name-part-type="genus" reg="Garcinia">Garcinia</tp:taxon-name-part> <tp:taxon-name-part taxon-name-part-type="infraspecific-rank">sect.</tp:taxon-name-part> <tp:taxon-name-part taxon-name-part-type="section" reg="Discostigma">Discostigma</tp:taxon-name-part></tp:taxon-name> recognised by <xref ref-type="bibr" rid="B20">Jones (1980)</xref> and <xref ref-type="bibr" rid="B14">Gaudeul et al. (2024)</xref> is shown in Table <xref ref-type="table" rid="T1">1</xref>.</p><table-wrap id="T1" position="float" orientation="portrait"><label>Table 1.</label><caption><p>Numbers of species in <tp:taxon-name><tp:taxon-name-part taxon-name-part-type="genus" reg="Garcinia">Garcinia</tp:taxon-name-part> <tp:taxon-name-part taxon-name-part-type="infraspecific-rank">section</tp:taxon-name-part> <tp:taxon-name-part taxon-name-part-type="section" reg="Discostigma">Discostigma</tp:taxon-name-part></tp:taxon-name> recognised by <xref ref-type="bibr" rid="B20">Jones (1980)</xref>, <xref ref-type="bibr" rid="B14">Gaudeul et al. (2024)</xref>, and in this study.</p></caption><table id="TID0ETJBI" rules="all"><tbody><tr><th rowspan="1" colspan="1">
                      <xref ref-type="bibr" rid="B20">Jones (1980)</xref>
                      <tp:taxon-name><tp:taxon-name-part taxon-name-part-type="infraspecific-rank">subsect.</tp:taxon-name-part> <tp:taxon-name-part taxon-name-part-type="subsection" reg="Discostigma">Discostigma</tp:taxon-name-part></tp:taxon-name>
                    </th><th rowspan="1" colspan="1">Gaudeu et al. (<xref ref-type="bibr" rid="B14">2024</xref>)</th><th rowspan="1" colspan="1">In this study</th></tr><tr><td rowspan="1" colspan="1">1. <italic><tp:taxon-name><tp:taxon-name-part taxon-name-part-type="genus" reg="Garcinia">Garcinia</tp:taxon-name-part> <tp:taxon-name-part taxon-name-part-type="species" reg="apetala">apetala</tp:taxon-name-part></tp:taxon-name></italic> Pierre</td><td rowspan="1" colspan="1">1. <italic><tp:taxon-name><tp:taxon-name-part taxon-name-part-type="genus" reg="Garcinia">Garcinia</tp:taxon-name-part> <tp:taxon-name-part taxon-name-part-type="species" reg="apetala">apetala</tp:taxon-name-part></tp:taxon-name></italic> Pierre</td><td rowspan="1" colspan="1">–</td></tr><tr><td rowspan="1" colspan="1">2. <italic><tp:taxon-name><tp:taxon-name-part taxon-name-part-type="genus" reg="Garcinia">Garcinia</tp:taxon-name-part> <tp:taxon-name-part taxon-name-part-type="species" reg="balansae">balansae</tp:taxon-name-part></tp:taxon-name></italic> Pierre</td><td rowspan="1" colspan="1">2. <italic><tp:taxon-name><tp:taxon-name-part taxon-name-part-type="genus" reg="Garcinia">Garcinia</tp:taxon-name-part> <tp:taxon-name-part taxon-name-part-type="species" reg="balansae">balansae</tp:taxon-name-part></tp:taxon-name></italic> Pierre</td><td rowspan="1" colspan="1">–</td></tr><tr><td rowspan="1" colspan="1">3. <italic><tp:taxon-name><tp:taxon-name-part taxon-name-part-type="genus" reg="Garcinia">Garcinia</tp:taxon-name-part> <tp:taxon-name-part taxon-name-part-type="species" reg="balica">balica</tp:taxon-name-part></tp:taxon-name></italic> Miq.</td><td rowspan="1" colspan="1">3. <italic><tp:taxon-name><tp:taxon-name-part taxon-name-part-type="genus" reg="Garcinia">Garcinia</tp:taxon-name-part> <tp:taxon-name-part taxon-name-part-type="species" reg="balica">balica</tp:taxon-name-part></tp:taxon-name></italic> Miq.</td><td rowspan="1" colspan="1">–</td></tr><tr><td rowspan="1" colspan="1">4. <italic><tp:taxon-name><tp:taxon-name-part taxon-name-part-type="genus" reg="Garcinia">Garcinia</tp:taxon-name-part> <tp:taxon-name-part taxon-name-part-type="species" reg="binnendijkii">binnendijkii</tp:taxon-name-part></tp:taxon-name></italic> Pierre</td><td rowspan="1" colspan="1">4. <italic><tp:taxon-name><tp:taxon-name-part taxon-name-part-type="genus" reg="Garcinia">Garcinia</tp:taxon-name-part> <tp:taxon-name-part taxon-name-part-type="species" reg="binnendijkii">binnendijkii</tp:taxon-name-part></tp:taxon-name></italic> Pierre</td><td rowspan="1" colspan="1">–</td></tr><tr><td rowspan="1" colspan="1">5. <italic><tp:taxon-name><tp:taxon-name-part taxon-name-part-type="genus" reg="Garcinia">Garcinia</tp:taxon-name-part> <tp:taxon-name-part taxon-name-part-type="species" reg="boerlagii">boerlagii</tp:taxon-name-part></tp:taxon-name></italic> Pierre</td><td rowspan="1" colspan="1">5. <italic><tp:taxon-name><tp:taxon-name-part taxon-name-part-type="genus" reg="Garcinia">Garcinia</tp:taxon-name-part> <tp:taxon-name-part taxon-name-part-type="species" reg="boerlagii">boerlagii</tp:taxon-name-part></tp:taxon-name></italic> Pierre</td><td rowspan="1" colspan="1">–</td></tr><tr><td rowspan="1" colspan="1">6. <italic><tp:taxon-name><tp:taxon-name-part taxon-name-part-type="genus" reg="Garcinia">Garcinia</tp:taxon-name-part> <tp:taxon-name-part taxon-name-part-type="species" reg="brevirostris">brevirostris</tp:taxon-name-part></tp:taxon-name></italic> Scheff.</td><td rowspan="1" colspan="1">6. <italic><tp:taxon-name><tp:taxon-name-part taxon-name-part-type="genus" reg="Garcinia">Garcinia</tp:taxon-name-part> <tp:taxon-name-part taxon-name-part-type="species" reg="brevirostris">brevirostris</tp:taxon-name-part></tp:taxon-name></italic> Scheff.</td><td rowspan="1" colspan="1">syn. nov. of <italic><tp:taxon-name><tp:taxon-name-part taxon-name-part-type="genus" reg="Garcinia">Garcinia</tp:taxon-name-part> <tp:taxon-name-part taxon-name-part-type="species" reg="rostrata">rostrata</tp:taxon-name-part></tp:taxon-name></italic> (Hassk.) Miq.</td></tr><tr><td rowspan="1" colspan="1">–</td><td rowspan="1" colspan="1">7. <italic><tp:taxon-name><tp:taxon-name-part taxon-name-part-type="genus" reg="Garcinia">Garcinia</tp:taxon-name-part> <tp:taxon-name-part taxon-name-part-type="species" reg="cadelliana">cadelliana</tp:taxon-name-part></tp:taxon-name></italic> King</td><td rowspan="1" colspan="1">–</td></tr><tr><td rowspan="1" colspan="1">7. <italic><tp:taxon-name><tp:taxon-name-part taxon-name-part-type="genus" reg="Garcinia">Garcinia</tp:taxon-name-part> <tp:taxon-name-part taxon-name-part-type="species" reg="calophylla">calophylla</tp:taxon-name-part></tp:taxon-name></italic> Pierre</td><td rowspan="1" colspan="1">8. <italic><tp:taxon-name><tp:taxon-name-part taxon-name-part-type="genus" reg="Garcinia">Garcinia</tp:taxon-name-part> <tp:taxon-name-part taxon-name-part-type="species" reg="calophylla">calophylla</tp:taxon-name-part></tp:taxon-name></italic> Pierre</td><td rowspan="1" colspan="1">syn. nov. of <italic><tp:taxon-name><tp:taxon-name-part taxon-name-part-type="genus" reg="Garcinia">Garcinia</tp:taxon-name-part> <tp:taxon-name-part taxon-name-part-type="species" reg="rostrata">rostrata</tp:taxon-name-part></tp:taxon-name></italic> (Hassk.) Miq.</td></tr><tr><td rowspan="1" colspan="1">8. <italic><tp:taxon-name><tp:taxon-name-part taxon-name-part-type="genus" reg="Garcinia">Garcinia</tp:taxon-name-part> <tp:taxon-name-part taxon-name-part-type="species" reg="calophyllifolia">calophyllifolia</tp:taxon-name-part></tp:taxon-name></italic> Ridl.</td><td rowspan="1" colspan="1">9. <italic><tp:taxon-name><tp:taxon-name-part taxon-name-part-type="genus" reg="Garcinia">Garcinia</tp:taxon-name-part> <tp:taxon-name-part taxon-name-part-type="species" reg="calophyllifolia">calophyllifolia</tp:taxon-name-part></tp:taxon-name></italic> Ridl.</td><td rowspan="1" colspan="1">–</td></tr><tr><td rowspan="1" colspan="1">9. <italic><tp:taxon-name><tp:taxon-name-part taxon-name-part-type="genus" reg="Garcinia">Garcinia</tp:taxon-name-part> <tp:taxon-name-part taxon-name-part-type="species" reg="caudiculata">caudiculata</tp:taxon-name-part></tp:taxon-name></italic> Ridl.</td><td rowspan="1" colspan="1">10. <italic><tp:taxon-name><tp:taxon-name-part taxon-name-part-type="genus" reg="Garcinia">Garcinia</tp:taxon-name-part> <tp:taxon-name-part taxon-name-part-type="species" reg="caudiculata">caudiculata</tp:taxon-name-part></tp:taxon-name></italic> Ridl.</td><td rowspan="1" colspan="1">–</td></tr><tr><td rowspan="1" colspan="1">–</td><td rowspan="1" colspan="1">11. <italic><tp:taxon-name><tp:taxon-name-part taxon-name-part-type="genus" reg="Garcinia">Garcinia</tp:taxon-name-part> <tp:taxon-name-part taxon-name-part-type="species" reg="cordata">cordata</tp:taxon-name-part></tp:taxon-name></italic> Merr.</td><td rowspan="1" colspan="1">–</td></tr><tr><td rowspan="1" colspan="1">10. <italic><tp:taxon-name><tp:taxon-name-part taxon-name-part-type="genus" reg="Garcinia">Garcinia</tp:taxon-name-part> <tp:taxon-name-part taxon-name-part-type="species" reg="cuneifolia">cuneifolia</tp:taxon-name-part></tp:taxon-name></italic> Pierre</td><td rowspan="1" colspan="1">12. <italic><tp:taxon-name><tp:taxon-name-part taxon-name-part-type="genus" reg="Garcinia">Garcinia</tp:taxon-name-part> <tp:taxon-name-part taxon-name-part-type="species" reg="cuneifolia">cuneifolia</tp:taxon-name-part></tp:taxon-name></italic> Pierre</td><td rowspan="1" colspan="1">–</td></tr><tr><td rowspan="1" colspan="1">11. <italic><tp:taxon-name><tp:taxon-name-part taxon-name-part-type="genus" reg="Garcinia">Garcinia</tp:taxon-name-part> <tp:taxon-name-part taxon-name-part-type="species" reg="cuspidata">cuspidata</tp:taxon-name-part></tp:taxon-name></italic> King</td><td rowspan="1" colspan="1">13. <italic><tp:taxon-name><tp:taxon-name-part taxon-name-part-type="genus" reg="Garcinia">Garcinia</tp:taxon-name-part> <tp:taxon-name-part taxon-name-part-type="species" reg="cuspidata">cuspidata</tp:taxon-name-part></tp:taxon-name></italic> King</td><td rowspan="1" colspan="1">–</td></tr><tr><td rowspan="1" colspan="1">12. <italic><tp:taxon-name><tp:taxon-name-part taxon-name-part-type="genus" reg="Garcinia">Garcinia</tp:taxon-name-part> <tp:taxon-name-part taxon-name-part-type="species" reg="daedalanthera">daedalanthera</tp:taxon-name-part></tp:taxon-name></italic> Pierre</td><td rowspan="1" colspan="1"><italic><tp:taxon-name>
                  <tp:taxon-name-part taxon-name-part-type="genus" reg="Garcinia">Garcinia</tp:taxon-name-part> <tp:taxon-name-part taxon-name-part-type="species" reg="daedalanthera">daedalanthera</tp:taxon-name-part></tp:taxon-name></italic> Pierre transferred to <tp:taxon-name><tp:taxon-name-part taxon-name-part-type="genus" reg="Garcinia">Garcinia</tp:taxon-name-part> <tp:taxon-name-part taxon-name-part-type="infraspecific-rank">section</tp:taxon-name-part> <tp:taxon-name-part taxon-name-part-type="section" reg="Hebradendron">Hebradendron</tp:taxon-name-part></tp:taxon-name> Planch. &amp; Triana</td><td rowspan="1" colspan="1">–</td></tr><tr><td rowspan="1" colspan="1">13. <italic><tp:taxon-name><tp:taxon-name-part taxon-name-part-type="genus" reg="Garcinia">Garcinia</tp:taxon-name-part> <tp:taxon-name-part taxon-name-part-type="species" reg="diversifolia">diversifolia</tp:taxon-name-part></tp:taxon-name></italic> King</td><td rowspan="1" colspan="1">14. <italic><tp:taxon-name><tp:taxon-name-part taxon-name-part-type="genus" reg="Garcinia">Garcinia</tp:taxon-name-part> <tp:taxon-name-part taxon-name-part-type="species" reg="diversifolia">diversifolia</tp:taxon-name-part></tp:taxon-name></italic> King</td><td rowspan="1" colspan="1">–</td></tr><tr><td rowspan="1" colspan="1">14. <italic><tp:taxon-name><tp:taxon-name-part taxon-name-part-type="genus" reg="Garcinia">Garcinia</tp:taxon-name-part> <tp:taxon-name-part taxon-name-part-type="species" reg="dives">dives</tp:taxon-name-part></tp:taxon-name></italic> Pierre</td><td rowspan="1" colspan="1">15. <italic><tp:taxon-name><tp:taxon-name-part taxon-name-part-type="genus" reg="Garcinia">Garcinia</tp:taxon-name-part> <tp:taxon-name-part taxon-name-part-type="species" reg="dives">dives</tp:taxon-name-part></tp:taxon-name></italic> Pierre</td><td rowspan="1" colspan="1">–</td></tr><tr><td rowspan="1" colspan="1">15. <italic><tp:taxon-name><tp:taxon-name-part taxon-name-part-type="genus" reg="Garcinia">Garcinia</tp:taxon-name-part> <tp:taxon-name-part taxon-name-part-type="species" reg="dryobalanoides">dryobalanoides</tp:taxon-name-part></tp:taxon-name></italic> Pierre</td><td rowspan="1" colspan="1">16. <italic><tp:taxon-name><tp:taxon-name-part taxon-name-part-type="genus" reg="Garcinia">Garcinia</tp:taxon-name-part> <tp:taxon-name-part taxon-name-part-type="species" reg="dryobalanoides">dryobalanoides</tp:taxon-name-part></tp:taxon-name></italic> Pierre</td><td rowspan="1" colspan="1">–</td></tr><tr><td rowspan="1" colspan="1">–</td><td rowspan="1" colspan="1">17. <italic><tp:taxon-name><tp:taxon-name-part taxon-name-part-type="genus" reg="Garcinia">Garcinia</tp:taxon-name-part> <tp:taxon-name-part taxon-name-part-type="species" reg="enthaematoeides">enthaematoeides</tp:taxon-name-part></tp:taxon-name></italic> Lauterb.</td><td rowspan="1" colspan="1">–</td></tr><tr><td rowspan="1" colspan="1">16. <italic><tp:taxon-name><tp:taxon-name-part taxon-name-part-type="genus" reg="Garcinia">Garcinia</tp:taxon-name-part> <tp:taxon-name-part taxon-name-part-type="species" reg="eugeniifolia">eugeniifolia</tp:taxon-name-part></tp:taxon-name></italic> Wall. ex T. Anderson</td><td rowspan="1" colspan="1">–</td><td rowspan="1" colspan="1">= <italic><tp:taxon-name><tp:taxon-name-part taxon-name-part-type="genus" reg="Garcinia">Garcinia</tp:taxon-name-part> <tp:taxon-name-part taxon-name-part-type="species" reg="rostrata">rostrata</tp:taxon-name-part></tp:taxon-name></italic> (Hassk.) Miq.</td></tr><tr><td rowspan="1" colspan="1">17. <italic><tp:taxon-name><tp:taxon-name-part taxon-name-part-type="genus" reg="Garcinia">Garcinia</tp:taxon-name-part> <tp:taxon-name-part taxon-name-part-type="species" reg="fulva">fulva</tp:taxon-name-part></tp:taxon-name></italic> Pierre</td><td rowspan="1" colspan="1">–</td><td rowspan="1" colspan="1">= <italic><tp:taxon-name><tp:taxon-name-part taxon-name-part-type="genus" reg="Garcinia">Garcinia</tp:taxon-name-part> <tp:taxon-name-part taxon-name-part-type="species" reg="merguensis">merguensis</tp:taxon-name-part></tp:taxon-name></italic> Wight</td></tr><tr><td rowspan="1" colspan="1">–</td><td rowspan="1" colspan="1">18. <italic><tp:taxon-name><tp:taxon-name-part taxon-name-part-type="genus" reg="Garcinia">Garcinia</tp:taxon-name-part> <tp:taxon-name-part taxon-name-part-type="species" reg="gitingensis">gitingensis</tp:taxon-name-part></tp:taxon-name></italic> Elmer</td><td rowspan="1" colspan="1">= <italic><tp:taxon-name><tp:taxon-name-part taxon-name-part-type="genus" reg="Garcinia">Garcinia</tp:taxon-name-part> <tp:taxon-name-part taxon-name-part-type="species" reg="rostrata">rostrata</tp:taxon-name-part></tp:taxon-name></italic> (Hassk.) Miq.</td></tr><tr><td rowspan="1" colspan="1">18. <italic><tp:taxon-name><tp:taxon-name-part taxon-name-part-type="genus" reg="Garcinia">Garcinia</tp:taxon-name-part> <tp:taxon-name-part taxon-name-part-type="species" reg="grandifolia">grandifolia</tp:taxon-name-part></tp:taxon-name></italic> (Choisy) Pierre</td><td rowspan="1" colspan="1">19. <italic><tp:taxon-name><tp:taxon-name-part taxon-name-part-type="genus" reg="Garcinia">Garcinia</tp:taxon-name-part> <tp:taxon-name-part taxon-name-part-type="species" reg="grandifolia">grandifolia</tp:taxon-name-part></tp:taxon-name></italic> (Choisy) Pierre</td><td rowspan="1" colspan="1">–</td></tr><tr><td rowspan="1" colspan="1">19. <italic><tp:taxon-name><tp:taxon-name-part taxon-name-part-type="genus" reg="Garcinia">Garcinia</tp:taxon-name-part> <tp:taxon-name-part taxon-name-part-type="species" reg="hasskarlii">hasskarlii</tp:taxon-name-part></tp:taxon-name></italic> Pierre</td><td rowspan="1" colspan="1">20. <italic><tp:taxon-name><tp:taxon-name-part taxon-name-part-type="genus" reg="Garcinia">Garcinia</tp:taxon-name-part> <tp:taxon-name-part taxon-name-part-type="species" reg="hasskarlii">hasskarlii</tp:taxon-name-part></tp:taxon-name></italic> Pierre</td><td rowspan="1" colspan="1">–</td></tr><tr><td rowspan="1" colspan="1">–</td><td rowspan="1" colspan="1">21. <italic><tp:taxon-name><tp:taxon-name-part taxon-name-part-type="genus" reg="Garcinia">Garcinia</tp:taxon-name-part> <tp:taxon-name-part taxon-name-part-type="species" reg="havilandii">havilandii</tp:taxon-name-part></tp:taxon-name></italic> Stapf</td><td rowspan="1" colspan="1">–</td></tr><tr><td rowspan="1" colspan="1">20. <italic><tp:taxon-name><tp:taxon-name-part taxon-name-part-type="genus" reg="Garcinia">Garcinia</tp:taxon-name-part> <tp:taxon-name-part taxon-name-part-type="species" reg="holttumii">holttumii</tp:taxon-name-part></tp:taxon-name></italic> Ridl.</td><td rowspan="1" colspan="1">22. <italic><tp:taxon-name><tp:taxon-name-part taxon-name-part-type="genus" reg="Garcinia">Garcinia</tp:taxon-name-part> <tp:taxon-name-part taxon-name-part-type="species" reg="holttumii">holttumii</tp:taxon-name-part></tp:taxon-name></italic> Ridl.</td><td rowspan="1" colspan="1">–</td></tr><tr><td rowspan="1" colspan="1">21. <italic><tp:taxon-name><tp:taxon-name-part taxon-name-part-type="genus" reg="Garcinia">Garcinia</tp:taxon-name-part> <tp:taxon-name-part taxon-name-part-type="species" reg="hunsteinii">hunsteinii</tp:taxon-name-part></tp:taxon-name></italic> Lauterb.</td><td rowspan="1" colspan="1">23. <italic><tp:taxon-name><tp:taxon-name-part taxon-name-part-type="genus" reg="Garcinia">Garcinia</tp:taxon-name-part> <tp:taxon-name-part taxon-name-part-type="species" reg="hunsteinii">hunsteinii</tp:taxon-name-part></tp:taxon-name></italic> Lauterb.</td><td rowspan="1" colspan="1">–</td></tr><tr><td rowspan="1" colspan="1">–</td><td rowspan="1" colspan="1">24. <italic><tp:taxon-name><tp:taxon-name-part taxon-name-part-type="genus" reg="Garcinia">Garcinia</tp:taxon-name-part> <tp:taxon-name-part taxon-name-part-type="species" reg="jensenii">jensenii</tp:taxon-name-part></tp:taxon-name></italic> W. E. Cooper</td><td rowspan="1" colspan="1">–</td></tr><tr><td rowspan="1" colspan="1">22. <italic><tp:taxon-name><tp:taxon-name-part taxon-name-part-type="genus" reg="Garcinia">Garcinia</tp:taxon-name-part> <tp:taxon-name-part taxon-name-part-type="species" reg="keenania">keenania</tp:taxon-name-part></tp:taxon-name></italic> Pierre</td><td rowspan="1" colspan="1">25. <italic><tp:taxon-name><tp:taxon-name-part taxon-name-part-type="genus" reg="Garcinia">Garcinia</tp:taxon-name-part> <tp:taxon-name-part taxon-name-part-type="species" reg="keenania">keenania</tp:taxon-name-part></tp:taxon-name></italic> Pierre</td><td rowspan="1" colspan="1">–</td></tr><tr><td rowspan="1" colspan="1">–</td><td rowspan="1" colspan="1">26. <italic><tp:taxon-name><tp:taxon-name-part taxon-name-part-type="genus" reg="Garcinia">Garcinia</tp:taxon-name-part> <tp:taxon-name-part taxon-name-part-type="species" reg="kwangsiensis">kwangsiensis</tp:taxon-name-part></tp:taxon-name></italic> Merr. ex F. N. Wei</td><td rowspan="1" colspan="1">–</td></tr><tr><td rowspan="1" colspan="1">23. <italic><tp:taxon-name><tp:taxon-name-part taxon-name-part-type="genus" reg="Garcinia">Garcinia</tp:taxon-name-part> <tp:taxon-name-part taxon-name-part-type="species" reg="lanceola">lanceola</tp:taxon-name-part></tp:taxon-name></italic> Ridl.</td><td rowspan="1" colspan="1">27. <italic><tp:taxon-name><tp:taxon-name-part taxon-name-part-type="genus" reg="Garcinia">Garcinia</tp:taxon-name-part> <tp:taxon-name-part taxon-name-part-type="species" reg="lanceola">lanceola</tp:taxon-name-part></tp:taxon-name></italic> Ridl.</td><td rowspan="1" colspan="1">–</td></tr><tr><td rowspan="1" colspan="1">–</td><td rowspan="1" colspan="1">28. <italic><tp:taxon-name><tp:taxon-name-part taxon-name-part-type="genus" reg="Garcinia">Garcinia</tp:taxon-name-part> <tp:taxon-name-part taxon-name-part-type="species" reg="lancilimba">lancilimba</tp:taxon-name-part></tp:taxon-name></italic> C. Y. Wu ex Y. H. Li</td><td rowspan="1" colspan="1">–</td></tr><tr><td rowspan="1" colspan="1">24. <italic><tp:taxon-name><tp:taxon-name-part taxon-name-part-type="genus" reg="Garcinia">Garcinia</tp:taxon-name-part> <tp:taxon-name-part taxon-name-part-type="species" reg="lanessanii">lanessanii</tp:taxon-name-part></tp:taxon-name></italic> Pierre</td><td rowspan="1" colspan="1">29. <italic><tp:taxon-name><tp:taxon-name-part taxon-name-part-type="genus" reg="Garcinia">Garcinia</tp:taxon-name-part> <tp:taxon-name-part taxon-name-part-type="species" reg="lanessanii">lanessanii</tp:taxon-name-part></tp:taxon-name></italic> Pierre</td><td rowspan="1" colspan="1">–</td></tr><tr><td rowspan="1" colspan="1">25. <italic><tp:taxon-name><tp:taxon-name-part taxon-name-part-type="genus" reg="Garcinia">Garcinia</tp:taxon-name-part> <tp:taxon-name-part taxon-name-part-type="species" reg="linearis">linearis</tp:taxon-name-part></tp:taxon-name></italic> Pierre</td><td rowspan="1" colspan="1">30. <italic><tp:taxon-name><tp:taxon-name-part taxon-name-part-type="genus" reg="Garcinia">Garcinia</tp:taxon-name-part> <tp:taxon-name-part taxon-name-part-type="species" reg="linearis">linearis</tp:taxon-name-part></tp:taxon-name></italic> Pierre</td><td rowspan="1" colspan="1">–</td></tr><tr><td rowspan="1" colspan="1">26. <italic><tp:taxon-name><tp:taxon-name-part taxon-name-part-type="genus" reg="Garcinia">Garcinia</tp:taxon-name-part> <tp:taxon-name-part taxon-name-part-type="species" reg="linii">linii</tp:taxon-name-part></tp:taxon-name></italic> C. E. Chang</td><td rowspan="1" colspan="1">31. <italic><tp:taxon-name><tp:taxon-name-part taxon-name-part-type="genus" reg="Garcinia">Garcinia</tp:taxon-name-part> <tp:taxon-name-part taxon-name-part-type="species" reg="linii">linii</tp:taxon-name-part></tp:taxon-name></italic> C. E. Chang</td><td rowspan="1" colspan="1">–</td></tr><tr><td rowspan="1" colspan="1">27. <italic><tp:taxon-name><tp:taxon-name-part taxon-name-part-type="genus" reg="Garcinia">Garcinia</tp:taxon-name-part> <tp:taxon-name-part taxon-name-part-type="species" reg="luzoniensis">luzoniensis</tp:taxon-name-part></tp:taxon-name></italic> Merr.</td><td rowspan="1" colspan="1">32. <italic><tp:taxon-name><tp:taxon-name-part taxon-name-part-type="genus" reg="Garcinia">Garcinia</tp:taxon-name-part> <tp:taxon-name-part taxon-name-part-type="species" reg="luzoniensis">luzoniensis</tp:taxon-name-part></tp:taxon-name></italic> Merr.</td><td rowspan="1" colspan="1">–</td></tr><tr><td rowspan="1" colspan="1">28. <italic><tp:taxon-name><tp:taxon-name-part taxon-name-part-type="genus" reg="Garcinia">Garcinia</tp:taxon-name-part> <tp:taxon-name-part taxon-name-part-type="species" reg="memecyloides">memecyloides</tp:taxon-name-part></tp:taxon-name></italic> Ridl.</td><td rowspan="1" colspan="1">33. <italic><tp:taxon-name><tp:taxon-name-part taxon-name-part-type="genus" reg="Garcinia">Garcinia</tp:taxon-name-part> <tp:taxon-name-part taxon-name-part-type="species" reg="memecyloides">memecyloides</tp:taxon-name-part></tp:taxon-name></italic> Ridl.</td><td rowspan="1" colspan="1">–</td></tr><tr><td rowspan="1" colspan="1">29. <italic><tp:taxon-name><tp:taxon-name-part taxon-name-part-type="genus" reg="Garcinia">Garcinia</tp:taxon-name-part> <tp:taxon-name-part taxon-name-part-type="species" reg="merguensis">merguensis</tp:taxon-name-part></tp:taxon-name></italic> Wight</td><td rowspan="1" colspan="1">34. <italic><tp:taxon-name><tp:taxon-name-part taxon-name-part-type="genus" reg="Garcinia">Garcinia</tp:taxon-name-part> <tp:taxon-name-part taxon-name-part-type="species" reg="merguensis">merguensis</tp:taxon-name-part></tp:taxon-name></italic> Wight</td><td rowspan="1" colspan="1">1. <italic><tp:taxon-name><tp:taxon-name-part taxon-name-part-type="genus" reg="Garcinia">Garcinia</tp:taxon-name-part> <tp:taxon-name-part taxon-name-part-type="species" reg="merguensis">merguensis</tp:taxon-name-part></tp:taxon-name></italic> Wight</td></tr><tr><td rowspan="1" colspan="1">–</td><td rowspan="1" colspan="1">35. <italic><tp:taxon-name><tp:taxon-name-part taxon-name-part-type="genus" reg="Garcinia">Garcinia</tp:taxon-name-part> <tp:taxon-name-part taxon-name-part-type="species" reg="microphylla">microphylla</tp:taxon-name-part></tp:taxon-name></italic> Merr.</td><td rowspan="1" colspan="1">–</td></tr><tr><td rowspan="1" colspan="1">30. <italic><tp:taxon-name><tp:taxon-name-part taxon-name-part-type="genus" reg="Garcinia">Garcinia</tp:taxon-name-part> <tp:taxon-name-part taxon-name-part-type="species" reg="minimiflora">minimiflora</tp:taxon-name-part></tp:taxon-name></italic> Ridl.</td><td rowspan="1" colspan="1">36. <italic><tp:taxon-name><tp:taxon-name-part taxon-name-part-type="genus" reg="Garcinia">Garcinia</tp:taxon-name-part> <tp:taxon-name-part taxon-name-part-type="species" reg="minimiflora">minimiflora</tp:taxon-name-part></tp:taxon-name></italic> Ridl.</td><td rowspan="1" colspan="1">–</td></tr><tr><td rowspan="1" colspan="1">31. <italic><tp:taxon-name><tp:taxon-name-part taxon-name-part-type="genus" reg="Garcinia">Garcinia</tp:taxon-name-part> <tp:taxon-name-part taxon-name-part-type="species" reg="minutiflora">minutiflora</tp:taxon-name-part></tp:taxon-name></italic> Ridl.</td><td rowspan="1" colspan="1">37. <italic><tp:taxon-name><tp:taxon-name-part taxon-name-part-type="genus" reg="Garcinia">Garcinia</tp:taxon-name-part> <tp:taxon-name-part taxon-name-part-type="species" reg="minutiflora">minutiflora</tp:taxon-name-part></tp:taxon-name></italic> Ridl.</td><td rowspan="1" colspan="1">2. <italic><tp:taxon-name><tp:taxon-name-part taxon-name-part-type="genus" reg="Garcinia">Garcinia</tp:taxon-name-part> <tp:taxon-name-part taxon-name-part-type="species" reg="minutiflora">minutiflora</tp:taxon-name-part></tp:taxon-name></italic> Ridl.</td></tr><tr><td rowspan="1" colspan="1">32. <italic><tp:taxon-name><tp:taxon-name-part taxon-name-part-type="genus" reg="Garcinia">Garcinia</tp:taxon-name-part> <tp:taxon-name-part taxon-name-part-type="species" reg="monantha">monantha</tp:taxon-name-part></tp:taxon-name></italic> Ridl.</td><td rowspan="1" colspan="1">38. <italic><tp:taxon-name><tp:taxon-name-part taxon-name-part-type="genus" reg="Garcinia">Garcinia</tp:taxon-name-part> <tp:taxon-name-part taxon-name-part-type="species" reg="monantha">monantha</tp:taxon-name-part></tp:taxon-name></italic> Ridl.</td><td rowspan="1" colspan="1">–</td></tr><tr><td rowspan="1" colspan="1">33. <italic><tp:taxon-name><tp:taxon-name-part taxon-name-part-type="genus" reg="Garcinia">Garcinia</tp:taxon-name-part> <tp:taxon-name-part taxon-name-part-type="species" reg="multiflora">multiflora</tp:taxon-name-part></tp:taxon-name></italic> Champ. ex Benth.</td><td rowspan="1" colspan="1">39. <italic><tp:taxon-name><tp:taxon-name-part taxon-name-part-type="genus" reg="Garcinia">Garcinia</tp:taxon-name-part> <tp:taxon-name-part taxon-name-part-type="species" reg="multiflora">multiflora</tp:taxon-name-part></tp:taxon-name></italic> Champ. ex Benth.</td><td rowspan="1" colspan="1">–</td></tr><tr><td rowspan="1" colspan="1">34. <italic><tp:taxon-name><tp:taxon-name-part taxon-name-part-type="genus" reg="Garcinia">Garcinia</tp:taxon-name-part> <tp:taxon-name-part taxon-name-part-type="species" reg="murtonii">murtonii</tp:taxon-name-part></tp:taxon-name></italic> Whitmore</td><td rowspan="1" colspan="1">40. <italic><tp:taxon-name><tp:taxon-name-part taxon-name-part-type="genus" reg="Garcinia">Garcinia</tp:taxon-name-part> <tp:taxon-name-part taxon-name-part-type="species" reg="murtonii">murtonii</tp:taxon-name-part></tp:taxon-name></italic> Whitmore</td><td rowspan="1" colspan="1">–</td></tr><tr><td rowspan="1" colspan="1">–</td><td rowspan="1" colspan="1">41. <italic><tp:taxon-name><tp:taxon-name-part taxon-name-part-type="genus" reg="Garcinia">Garcinia</tp:taxon-name-part> <tp:taxon-name-part taxon-name-part-type="species" reg="myrtifolia">myrtifolia</tp:taxon-name-part></tp:taxon-name></italic> A. C. Sm.</td><td rowspan="1" colspan="1">–</td></tr><tr><td rowspan="1" colspan="1">–</td><td rowspan="1" colspan="1">42. <italic><tp:taxon-name><tp:taxon-name-part taxon-name-part-type="genus" reg="Garcinia">Garcinia</tp:taxon-name-part> <tp:taxon-name-part taxon-name-part-type="species" reg="novoguineensis">novoguineensis</tp:taxon-name-part></tp:taxon-name></italic> Vesque</td><td rowspan="1" colspan="1">–</td></tr><tr><td rowspan="1" colspan="1">35. <italic><tp:taxon-name><tp:taxon-name-part taxon-name-part-type="genus" reg="Garcinia">Garcinia</tp:taxon-name-part> <tp:taxon-name-part taxon-name-part-type="species" reg="palawanensis">palawanensis</tp:taxon-name-part></tp:taxon-name></italic> Elmer = <italic><tp:taxon-name><tp:taxon-name-part taxon-name-part-type="genus" reg="Garcinia">Garcinia</tp:taxon-name-part> <tp:taxon-name-part taxon-name-part-type="species" reg="dives">dives</tp:taxon-name-part></tp:taxon-name></italic> Pierre (<xref ref-type="bibr" rid="B44">POWO 2025</xref>)</td><td rowspan="1" colspan="1">–</td><td rowspan="1" colspan="1">–</td></tr><tr><td rowspan="1" colspan="1">36. <italic><tp:taxon-name><tp:taxon-name-part taxon-name-part-type="genus" reg="Garcinia">Garcinia</tp:taxon-name-part> <tp:taxon-name-part taxon-name-part-type="species" reg="picrorhiza">picrorhiza</tp:taxon-name-part></tp:taxon-name></italic> Miq.</td><td rowspan="1" colspan="1">43. <italic><tp:taxon-name><tp:taxon-name-part taxon-name-part-type="genus" reg="Garcinia">Garcinia</tp:taxon-name-part> <tp:taxon-name-part taxon-name-part-type="species" reg="picrorhiza">picrorhiza</tp:taxon-name-part></tp:taxon-name></italic> Miq.</td><td rowspan="1" colspan="1">–</td></tr><tr><td rowspan="1" colspan="1">37. <italic><tp:taxon-name><tp:taxon-name-part taxon-name-part-type="genus" reg="Garcinia">Garcinia</tp:taxon-name-part> <tp:taxon-name-part taxon-name-part-type="species" reg="rostrata">rostrata</tp:taxon-name-part></tp:taxon-name></italic> (Hassk.) Miq.</td><td rowspan="1" colspan="1">44. <italic><tp:taxon-name><tp:taxon-name-part taxon-name-part-type="genus" reg="Garcinia">Garcinia</tp:taxon-name-part> <tp:taxon-name-part taxon-name-part-type="species" reg="rostrata">rostrata</tp:taxon-name-part></tp:taxon-name></italic> (Hassk.) Miq.</td><td rowspan="1" colspan="1">3. <italic><tp:taxon-name><tp:taxon-name-part taxon-name-part-type="genus" reg="Garcinia">Garcinia</tp:taxon-name-part> <tp:taxon-name-part taxon-name-part-type="species" reg="rostrata">rostrata</tp:taxon-name-part></tp:taxon-name></italic> (Hassk.) Miq.</td></tr><tr><td rowspan="1" colspan="1">38. <italic><tp:taxon-name><tp:taxon-name-part taxon-name-part-type="genus" reg="Garcinia">Garcinia</tp:taxon-name-part> <tp:taxon-name-part taxon-name-part-type="species" reg="salakensis">salakensis</tp:taxon-name-part></tp:taxon-name></italic> Pierre</td><td rowspan="1" colspan="1">45. <italic><tp:taxon-name><tp:taxon-name-part taxon-name-part-type="genus" reg="Garcinia">Garcinia</tp:taxon-name-part> <tp:taxon-name-part taxon-name-part-type="species" reg="salakensis">salakensis</tp:taxon-name-part></tp:taxon-name></italic> Pierre</td><td rowspan="1" colspan="1">–</td></tr><tr><td rowspan="1" colspan="1">39. <italic><tp:taxon-name><tp:taxon-name-part taxon-name-part-type="genus" reg="Garcinia">Garcinia</tp:taxon-name-part> <tp:taxon-name-part taxon-name-part-type="species" reg="sampitana">sampitana</tp:taxon-name-part></tp:taxon-name></italic> Diels</td><td rowspan="1" colspan="1">46. <italic><tp:taxon-name><tp:taxon-name-part taxon-name-part-type="genus" reg="Garcinia">Garcinia</tp:taxon-name-part> <tp:taxon-name-part taxon-name-part-type="species" reg="sampitana">sampitana</tp:taxon-name-part></tp:taxon-name></italic> Diels</td><td rowspan="1" colspan="1">–</td></tr><tr><td rowspan="1" colspan="1">–</td><td rowspan="1" colspan="1">47. <italic><tp:taxon-name><tp:taxon-name-part taxon-name-part-type="genus" reg="Garcinia">Garcinia</tp:taxon-name-part> <tp:taxon-name-part taxon-name-part-type="species" reg="santisukiana">santisukiana</tp:taxon-name-part></tp:taxon-name></italic> Ngerns. &amp; Suddee</td><td rowspan="1" colspan="1">4. <italic><tp:taxon-name><tp:taxon-name-part taxon-name-part-type="genus" reg="Garcinia">Garcinia</tp:taxon-name-part> <tp:taxon-name-part taxon-name-part-type="species" reg="santisukiana">santisukiana</tp:taxon-name-part></tp:taxon-name></italic> Ngerns. &amp; Suddee</td></tr><tr><td rowspan="1" colspan="1">40. <italic><tp:taxon-name><tp:taxon-name-part taxon-name-part-type="genus" reg="Garcinia">Garcinia</tp:taxon-name-part> <tp:taxon-name-part taxon-name-part-type="species" reg="sarawhensis">sarawhensis</tp:taxon-name-part></tp:taxon-name></italic> Pierre</td><td rowspan="1" colspan="1">48. <italic><tp:taxon-name><tp:taxon-name-part taxon-name-part-type="genus" reg="Garcinia">Garcinia</tp:taxon-name-part> <tp:taxon-name-part taxon-name-part-type="species" reg="sarawhensis">sarawhensis</tp:taxon-name-part></tp:taxon-name></italic> Pierre</td><td rowspan="1" colspan="1">–</td></tr><tr><td rowspan="1" colspan="1">41. <italic><tp:taxon-name><tp:taxon-name-part taxon-name-part-type="genus" reg="Garcinia">Garcinia</tp:taxon-name-part> <tp:taxon-name-part taxon-name-part-type="species" reg="scaphopetala">scaphopetala</tp:taxon-name-part></tp:taxon-name></italic> B. L. Burtt</td><td rowspan="1" colspan="1">49. <italic><tp:taxon-name><tp:taxon-name-part taxon-name-part-type="genus" reg="Garcinia">Garcinia</tp:taxon-name-part> <tp:taxon-name-part taxon-name-part-type="species" reg="scaphopetala">scaphopetala</tp:taxon-name-part></tp:taxon-name></italic> B. L. Burtt</td><td rowspan="1" colspan="1">–</td></tr><tr><td rowspan="1" colspan="1">42. <italic><tp:taxon-name><tp:taxon-name-part taxon-name-part-type="genus" reg="Garcinia">Garcinia</tp:taxon-name-part> <tp:taxon-name-part taxon-name-part-type="species" reg="tauensis">tauensis</tp:taxon-name-part></tp:taxon-name></italic> Lauterb.</td><td rowspan="1" colspan="1">50. <italic><tp:taxon-name><tp:taxon-name-part taxon-name-part-type="genus" reg="Garcinia">Garcinia</tp:taxon-name-part> <tp:taxon-name-part taxon-name-part-type="species" reg="tauensis">tauensis</tp:taxon-name-part></tp:taxon-name></italic> Lauterb.</td><td rowspan="1" colspan="1">–</td></tr><tr><td rowspan="1" colspan="1">43. <italic><tp:taxon-name><tp:taxon-name-part taxon-name-part-type="genus" reg="Garcinia">Garcinia</tp:taxon-name-part> <tp:taxon-name-part taxon-name-part-type="species" reg="terpnophylla">terpnophylla</tp:taxon-name-part></tp:taxon-name></italic> Thwaites</td><td rowspan="1" colspan="1">51. <italic><tp:taxon-name><tp:taxon-name-part taxon-name-part-type="genus" reg="Garcinia">Garcinia</tp:taxon-name-part> <tp:taxon-name-part taxon-name-part-type="species" reg="terpnophylla">terpnophylla</tp:taxon-name-part></tp:taxon-name></italic> Thwaites</td><td rowspan="1" colspan="1">–</td></tr><tr><td rowspan="1" colspan="1">–</td><td rowspan="1" colspan="1">52. <italic><tp:taxon-name><tp:taxon-name-part taxon-name-part-type="genus" reg="Garcinia">Garcinia</tp:taxon-name-part> <tp:taxon-name-part taxon-name-part-type="species" reg="tetralata">tetralata</tp:taxon-name-part></tp:taxon-name></italic> C. Y. Wu ex Y. H. Li</td><td rowspan="1" colspan="1">–</td></tr><tr><td rowspan="1" colspan="1">44. <italic><tp:taxon-name><tp:taxon-name-part taxon-name-part-type="genus" reg="Garcinia">Garcinia</tp:taxon-name-part> <tp:taxon-name-part taxon-name-part-type="species" reg="travancorica">travancorica</tp:taxon-name-part></tp:taxon-name></italic> Bedd.</td><td rowspan="1" colspan="1">53. <italic><tp:taxon-name><tp:taxon-name-part taxon-name-part-type="genus" reg="Garcinia">Garcinia</tp:taxon-name-part> <tp:taxon-name-part taxon-name-part-type="species" reg="travancorica">travancorica</tp:taxon-name-part></tp:taxon-name></italic> Bedd.</td><td rowspan="1" colspan="1">–</td></tr><tr><td rowspan="1" colspan="1">45. <italic><tp:taxon-name><tp:taxon-name-part taxon-name-part-type="genus" reg="Garcinia">Garcinia</tp:taxon-name-part> <tp:taxon-name-part taxon-name-part-type="species" reg="treubii">treubii</tp:taxon-name-part></tp:taxon-name></italic> Pierre</td><td rowspan="1" colspan="1">54. <italic><tp:taxon-name><tp:taxon-name-part taxon-name-part-type="genus" reg="Garcinia">Garcinia</tp:taxon-name-part> <tp:taxon-name-part taxon-name-part-type="species" reg="treubii">treubii</tp:taxon-name-part></tp:taxon-name></italic> Pierre</td><td rowspan="1" colspan="1">–</td></tr><tr><td rowspan="1" colspan="1">46. <italic><tp:taxon-name><tp:taxon-name-part taxon-name-part-type="genus" reg="Garcinia">Garcinia</tp:taxon-name-part> <tp:taxon-name-part taxon-name-part-type="species" reg="umbellulata">umbellulata</tp:taxon-name-part></tp:taxon-name></italic> Ridl.</td><td rowspan="1" colspan="1">–</td><td rowspan="1" colspan="1">–</td></tr><tr><td rowspan="1" colspan="1">47. <italic><tp:taxon-name><tp:taxon-name-part taxon-name-part-type="genus" reg="Garcinia">Garcinia</tp:taxon-name-part> <tp:taxon-name-part taxon-name-part-type="species" reg="umbonata">umbonata</tp:taxon-name-part></tp:taxon-name></italic> Lauterb.</td><td rowspan="1" colspan="1">55. <italic><tp:taxon-name><tp:taxon-name-part taxon-name-part-type="genus" reg="Garcinia">Garcinia</tp:taxon-name-part> <tp:taxon-name-part taxon-name-part-type="species" reg="umbonata">umbonata</tp:taxon-name-part></tp:taxon-name></italic> Lauterb.</td><td rowspan="1" colspan="1">–</td></tr><tr><td rowspan="1" colspan="1">–</td><td rowspan="1" colspan="1">56. <italic><tp:taxon-name><tp:taxon-name-part taxon-name-part-type="genus" reg="Garcinia">Garcinia</tp:taxon-name-part> <tp:taxon-name-part taxon-name-part-type="species" reg="versteegii">versteegii</tp:taxon-name-part></tp:taxon-name></italic> Lauterb.</td><td rowspan="1" colspan="1">–</td></tr><tr><td rowspan="1" colspan="1">48. <italic><tp:taxon-name><tp:taxon-name-part taxon-name-part-type="genus" reg="Garcinia">Garcinia</tp:taxon-name-part> <tp:taxon-name-part taxon-name-part-type="species" reg="vitiensis">vitiensis</tp:taxon-name-part></tp:taxon-name></italic> (A. Gray) Seem.</td><td rowspan="1" colspan="1">57. <italic><tp:taxon-name><tp:taxon-name-part taxon-name-part-type="genus" reg="Garcinia">Garcinia</tp:taxon-name-part> <tp:taxon-name-part taxon-name-part-type="species" reg="vitiensis">vitiensis</tp:taxon-name-part></tp:taxon-name></italic> (A. Gray) Seem.</td><td rowspan="1" colspan="1">–</td></tr><tr><td rowspan="1" colspan="1">49. <italic><tp:taxon-name><tp:taxon-name-part taxon-name-part-type="genus" reg="Garcinia">Garcinia</tp:taxon-name-part> <tp:taxon-name-part taxon-name-part-type="species" reg="warrenii">warrenii</tp:taxon-name-part></tp:taxon-name></italic> F. Muell.</td><td rowspan="1" colspan="1">–</td><td rowspan="1" colspan="1">–</td></tr><tr><td rowspan="1" colspan="1">50. <italic><tp:taxon-name><tp:taxon-name-part taxon-name-part-type="genus" reg="Garcinia">Garcinia</tp:taxon-name-part> <tp:taxon-name-part taxon-name-part-type="species" reg="wollastonii">wollastonii</tp:taxon-name-part></tp:taxon-name></italic> Ridl.</td><td rowspan="1" colspan="1">58. <italic><tp:taxon-name><tp:taxon-name-part taxon-name-part-type="genus" reg="Garcinia">Garcinia</tp:taxon-name-part> <tp:taxon-name-part taxon-name-part-type="species" reg="wollastonii">wollastonii</tp:taxon-name-part></tp:taxon-name></italic> Ridl.</td><td rowspan="1" colspan="1">–</td></tr><tr><td rowspan="1" colspan="1">–</td><td rowspan="1" colspan="1">59. <italic><tp:taxon-name><tp:taxon-name-part taxon-name-part-type="genus" reg="Garcinia">Garcinia</tp:taxon-name-part> <tp:taxon-name-part taxon-name-part-type="species" reg="yunnanensis">yunnanensis</tp:taxon-name-part></tp:taxon-name></italic> Hu</td><td rowspan="1" colspan="1">–</td></tr><tr><td rowspan="1" colspan="1">–</td><td rowspan="1" colspan="1">60. <italic><tp:taxon-name><tp:taxon-name-part taxon-name-part-type="genus" reg="Garcinia">Garcinia</tp:taxon-name-part> <tp:taxon-name-part taxon-name-part-type="species" reg="zichii">zichii</tp:taxon-name-part></tp:taxon-name></italic> W. E. Cooper</td><td rowspan="1" colspan="1">–</td></tr><tr><td rowspan="1" colspan="1">51. <italic><tp:taxon-name><tp:taxon-name-part taxon-name-part-type="genus" reg="Garcinia">Garcinia</tp:taxon-name-part></tp:taxon-name></italic> sp. A1 Whitmore</td><td rowspan="1" colspan="1">–</td><td rowspan="1" colspan="1">–</td></tr><tr><td rowspan="1" colspan="1">52. <italic><tp:taxon-name><tp:taxon-name-part taxon-name-part-type="genus" reg="Garcinia">Garcinia</tp:taxon-name-part></tp:taxon-name></italic> sp. A2 Whitmore</td><td rowspan="1" colspan="1">–</td><td rowspan="1" colspan="1">–</td></tr><tr><td rowspan="1" colspan="1">53. <italic><tp:taxon-name><tp:taxon-name-part taxon-name-part-type="genus" reg="Garcinia">Garcinia</tp:taxon-name-part></tp:taxon-name></italic> sp. A3 Whitmore</td><td rowspan="1" colspan="1">–</td><td rowspan="1" colspan="1">–</td></tr></tbody></table></table-wrap></tp:treatment-sec><ref-list><ref id="B14"><mixed-citation xmlns:xlink="http://www.w3.org/1999/xlink" xlink:type="simple"><person-group><name name-style="western"><surname>Gaudeul</surname><given-names>M</given-names></name><name name-style="western"><surname>Sweeney</surname><given-names>P</given-names></name><name name-style="western"><surname>Munzinger</surname><given-names>J</given-names></name></person-group> (<year>2024</year>) <article-title>An updated infrageneric classification of the pantropical species-rich genus <italic><tp:taxon-name><tp:taxon-name-part taxon-name-part-type="genus">Garcinia</tp:taxon-name-part></tp:taxon-name></italic> L. (<tp:taxon-name><tp:taxon-name-part taxon-name-part-type="family">Clusiaceae</tp:taxon-name-part></tp:taxon-name>) and some insights into the systematics of New Caledonian species, based on molecular and morphological evidence.</article-title><source>PhytoKeys</source><volume>239</volume>: <fpage>73</fpage>–<lpage>105</lpage>. <ext-link xlink:href="10.3897/phytokeys.239.112563" ext-link-type="doi" xlink:type="simple">https://doi.org/10.3897/phytokeys.239.112563</ext-link></mixed-citation></ref><ref id="B20"><mixed-citation xmlns:xlink="http://www.w3.org/1999/xlink" xlink:type="simple"><person-group><name name-style="western"><surname>Jones</surname><given-names>SW</given-names></name></person-group> (<year>1980</year>) <source>Morphology and Major Taxonomy of <italic><tp:taxon-name><tp:taxon-name-part taxon-name-part-type="genus">Garcinia</tp:taxon-name-part></tp:taxon-name></italic> (<tp:taxon-name><tp:taxon-name-part taxon-name-part-type="family">Guttiferae</tp:taxon-name-part></tp:taxon-name>).</source><publisher-name>PhD Thesis</publisher-name>, <publisher-loc>University of Leicester and British Museum (Natural History), London</publisher-loc>, <size units="page">474 pp</size>.</mixed-citation></ref><ref id="B44"><mixed-citation xmlns:xlink="http://www.w3.org/1999/xlink" xlink:type="simple">POWO (<year>2025</year>) Plants of the World Online. Facilitated by the Royal Botanic Gardens, Kew. <ext-link xlink:href="http://www.plantsoftheworldonline.org/" ext-link-type="uri" xlink:type="simple">http://www.plantsoftheworldonline.org/</ext-link></mixed-citation></ref></ref-list></tp:taxon-treatment>
