# Supplementary material for: ﻿A taxonomic revision of Garcinia section Discostigma (Clusiaceae) in Thailand
Source: PhytoKeys. 2025 Aug 22;261:275–315. doi: 10.3897/phytokeys.261.156445 (PMC12397769; doi:10.3897/phytokeys.261.156445)
Supplement: XML Treatment for Garcinia merguensis [file phytokeys.261.156445-treatment2.xml]

<!DOCTYPE tp:taxon-treatment
  PUBLIC "-//TaxonX//DTD Taxonomic Treatment Publishing DTD v0 20100105//EN" "tax-treatment-NSO.dtd">
<tp:taxon-treatment xmlns:tp="http://www.plazi.org/taxpub"><tp:treatment-meta><kwd-group><label>Taxon classification</label><kwd>
                <named-content content-type="kingdom">Plantae</named-content>
              </kwd><kwd>
                <named-content content-type="order">Malpighiales</named-content>
              </kwd><kwd>
                <named-content content-type="family">Clusiaceae</named-content>
              </kwd></kwd-group><mixed-citation publication-type="journal"><person-group><name><surname>Ngernsaengsaruay</surname><given-names>Chatchai</given-names></name><name><surname>Chanton</surname><given-names>Pichet</given-names></name><name><surname>Boonthasak</surname><given-names>Weereesa</given-names></name><name><surname>Bhuchaisri</surname><given-names>Wanwisa</given-names></name></person-group><article-title>﻿A taxonomic revision of <tp:taxon-name><tp:taxon-name-part taxon-name-part-type="genus" reg="Garcinia">Garcinia</tp:taxon-name-part> <tp:taxon-name-part taxon-name-part-type="infraspecific-rank">section</tp:taxon-name-part> <tp:taxon-name-part taxon-name-part-type="section" reg="Discostigma">Discostigma</tp:taxon-name-part></tp:taxon-name> (<tp:taxon-name><tp:taxon-name-part taxon-name-part-type="family">Clusiaceae</tp:taxon-name-part></tp:taxon-name>) in Thailand</article-title><source>PhytoKeys</source><day>22</day><month>08</month><year>2025</year><volume>261</volume><fpage>275</fpage><lpage>315</lpage><pub-id pub-id-type="doi">10.3897/phytokeys.261.156445</pub-id></mixed-citation></tp:treatment-meta><tp:nomenclature><label>﻿1.</label><tp:taxon-name><object-id xmlns:xlink="http://www.w3.org/1999/xlink" content-type="arpha" xlink:type="simple">66DAD306-AAEF-5A18-AFE8-6F54D4F94553</object-id>
              <tp:taxon-name-part taxon-name-part-type="genus" reg="Garcinia">Garcinia</tp:taxon-name-part>
              <tp:taxon-name-part taxon-name-part-type="species" reg="merguensis">merguensis</tp:taxon-name-part>
            </tp:taxon-name><tp:taxon-authority>Wight, Ill. Ind. Bot. [Madras] 1(pts. 1–8): 124. 1838 et Icon. Pl. Ind. Orient. 1(10): 6. t. 116. 1839</tp:taxon-authority><xref ref-type="fig" rid="F1">Figs 1</xref><xref ref-type="fig" rid="F2">, 2</xref><xref ref-type="fig" rid="F3">, 3</xref><xref ref-type="fig" rid="F4">, 4</xref><tp:nomenclature-citation-list><tp:nomenclature-citation><tp:taxon-name>
                  <tp:taxon-name-part taxon-name-part-type="genus" reg="Garcinia">Garcinia</tp:taxon-name-part> <tp:taxon-name-part taxon-name-part-type="species" reg="merguensis">merguensis</tp:taxon-name-part></tp:taxon-name><comment>Wight, Ill. Ind. Bot. [Madras] 1(pts. 1–8): 124. 1838 et Icon. Pl. Ind. Orient. 1(10): 6. t. 116. 1839; T. Anderson in Hook. f., Fl. Brit. India 1(2): 267. 1874; Kurz, J. Asiat. Soc. Bengal, Pt. 2, Nat. Hist. 43(2): 87. 1874 et Forest Fl. Burma 1: 89. 1877; Pierre, Fl. Forest. Cochinch. 1(5): 6. t. 91D. 1883; King, J. Asiat. Soc. Bengal, Pt. 2, Nat. Hist. 59(2): 150. 1890; Engl. in Engl. &amp; Prantl, Die Naturlichen Pflanzenfamilien 3(6): 236. 1893; Vesque in A. DC. &amp; C. DC., Monogr. Phan. 8: 341. 1893; Brandis, Indian Trees: 51. 1906; Pit. in Lecomte et al., Fl. Indo-Chine 1(4): 299. 1910; Ridl., Fl. Malay Penins. 1: 169. fig. 19. 1922; Craib, Fl. Siam. 1(1): 116. 1925; Gagnep. in Humbert &amp; Gagnep., Fl. Indo-Chine Suppl.: 258. 1943; Maheshw., Bull. Bot. Surv. India 6: 118. 1964; Corner &amp; Watan., Ill. Guide Trop. Pl.: t. 191. 1969; Kochummen &amp; Whitmore, Gard. Bull. Singapore 26(2): 278. 1973; Whitmore in Whitmore, Tree Fl. Malaya 2: 215. 1973; S. W. Jones, Morphology and Major Taxonomy of <tp:taxon-name><tp:taxon-name-part taxon-name-part-type="genus" reg="Garcinia">Garcinia</tp:taxon-name-part></tp:taxon-name> (<tp:taxon-name><tp:taxon-name-part taxon-name-part-type="family">Guttiferae</tp:taxon-name-part></tp:taxon-name>), Ph.D. Thesis (unpublished): 368. fig. 7/12. 1980; P. H. Hô, Câyco Vietnam 1: 565. fig. 1562. 1991; N. P. Singh in B. D. Sharma &amp; Sanjappa, Fl. Ind. 3: 118. 1993; M. Turner, Gard. Bull. Singapore 47(1): 262. 1995; S. Gardner, P. Sidisunthorn &amp; V. Anusarnsunthorn, Field Guide Forest Trees of N. Thailand: 51. fig. 55. 2000; S. Gardner, P. Sidisunthorn &amp; Chayam., Forest Trees S. Thailand 1: 356. fig. 547. 2015; N. Mohanan et al. Rheedea 33(3): 152. 2023.</comment></tp:nomenclature-citation><tp:nomenclature-citation><tp:taxon-name>
                  <tp:taxon-name-part taxon-name-part-type="genus" reg="Discostigma"/>
                  <tp:taxon-name-part taxon-name-part-type="species" reg="merguense"/>
                </tp:taxon-name><comment>≡ <tp:taxon-name><tp:taxon-name-part taxon-name-part-type="genus" reg="Discostigma">Discostigma</tp:taxon-name-part> <tp:taxon-name-part taxon-name-part-type="species" reg="merguense">merguense</tp:taxon-name-part></tp:taxon-name> (Wight) Planch. &amp; Triana, Ann. Sci. Nat., Bot., sér. 4, 14: 363. 1860. Type. lectotype [designated by <xref ref-type="bibr" rid="B25">Maheshwari (1964)</xref>], Myanmar, Mergui, fl. &amp; young fr., 1860, <italic>W. Griffith 96</italic>, transcription error as <italic>W. Griffith 97</italic>, K! [K000677610] (Fig. <xref ref-type="fig" rid="F3">3A</xref>). </comment></tp:nomenclature-citation><tp:nomenclature-citation><tp:taxon-name>
                  <tp:taxon-name-part taxon-name-part-type="genus" reg="Garcinia"/>
                  <tp:taxon-name-part taxon-name-part-type="species" reg="merguensis"/>
                </tp:taxon-name><comment>= <tp:taxon-name><tp:taxon-name-part taxon-name-part-type="genus" reg="Garcinia">Garcinia</tp:taxon-name-part> <tp:taxon-name-part taxon-name-part-type="species" reg="merguensis">merguensis</tp:taxon-name-part> <tp:taxon-name-part taxon-name-part-type="authority">Wight</tp:taxon-name-part> <tp:taxon-name-part taxon-name-part-type="infraspecific-rank">var.</tp:taxon-name-part> <tp:taxon-name-part taxon-name-part-type="variety" reg="truncata">truncata</tp:taxon-name-part></tp:taxon-name> Pierre, Fl. Forest. Cochinch. 1(5): t. 68. 1883; Vesque in A. DC. &amp; C. DC., Monogr. Phan. 8: 343. 1893; Pit. in Lecomte et al., Fl. Indo-Chine 1(4): 300. 1910 (as var. <italic>typica</italic> Pierre in the type). Type. lectotype (designated here), Vietnam, ad Cay Cong in prov. Tayninh gallicae austro Cochinchinae, ♂ fl., Jun 1866, <italic>J. B. L. Pierre 3630</italic>, P digital image! [P05061522] (Fig. <xref ref-type="fig" rid="F3">3B</xref>); isolectotypes: L digital image! [U1215669, U1215671]; P! [P05061445, P05061521]. </comment></tp:nomenclature-citation><tp:nomenclature-citation><tp:taxon-name>
                  <tp:taxon-name-part taxon-name-part-type="genus" reg="Garcinia"/>
                  <tp:taxon-name-part taxon-name-part-type="species" reg="merguensis"/>
                </tp:taxon-name><comment>= <tp:taxon-name><tp:taxon-name-part taxon-name-part-type="genus" reg="Garcinia">Garcinia</tp:taxon-name-part> <tp:taxon-name-part taxon-name-part-type="species" reg="merguensis">merguensis</tp:taxon-name-part> <tp:taxon-name-part taxon-name-part-type="authority">Wight</tp:taxon-name-part> <tp:taxon-name-part taxon-name-part-type="infraspecific-rank">var.</tp:taxon-name-part> <tp:taxon-name-part taxon-name-part-type="variety" reg="pyramidata">pyramidata</tp:taxon-name-part></tp:taxon-name> Pierre, Fl. Forest. Cochinch. 1(5): t. 69. 1883; Vesque, Epharmosis 2: 15. t. 96, 97. 1889 et in A. DC. &amp; C. DC., Monogr. Phan. 8: 343. 1893; Pit. in Lecomte et al., Fl. Indo-Chine 1(4): 300. 1910. Type. lectotype (designated here), Cambodia, ad montem Cam Chay in prov. Kampot, ♂ fl., May 1874, <italic>J. B. L. Pierre 3638</italic>, P! [P05062835] (Fig. <xref ref-type="fig" rid="F4">4A</xref>); isolectotypes: L digital image! [U1215668], P! [P05062839, P05062843, P05062844]. </comment></tp:nomenclature-citation><tp:nomenclature-citation><tp:taxon-name>
                  <tp:taxon-name-part taxon-name-part-type="genus" reg="Garcinia"/>
                  <tp:taxon-name-part taxon-name-part-type="species" reg="fulva"/>
                </tp:taxon-name><comment>= <tp:taxon-name><tp:taxon-name-part taxon-name-part-type="genus" reg="Garcinia">Garcinia</tp:taxon-name-part> <tp:taxon-name-part taxon-name-part-type="species" reg="fulva">fulva</tp:taxon-name-part></tp:taxon-name> Pierre, Fl. Forest. Cochinch. 1(5): 6. t. 92B. 1883; Engl. in Engl. &amp; Prantl, Die Naturlichen Pflanzenfamilien 3(6): 236. fig. 111A. 1893; Vesque in A. DC. &amp; C. DC., Monogr. Phan. 8: 361. 1893. Type. lectotype (designated here), Peninsular Malaysia, Malacca, fl. &amp; fr., s.d., <italic>W. S. Kurz &amp; A. C. Maingay s.n.</italic>, P! [P04701647]. </comment></tp:nomenclature-citation><tp:nomenclature-citation><tp:taxon-name>
                  <tp:taxon-name-part taxon-name-part-type="genus" reg="Garcinia"/>
                  <tp:taxon-name-part taxon-name-part-type="species" reg="lanceolata"/>
                </tp:taxon-name><comment>= <tp:taxon-name><tp:taxon-name-part taxon-name-part-type="genus" reg="Garcinia">Garcinia</tp:taxon-name-part> <tp:taxon-name-part taxon-name-part-type="species" reg="lanceolata">lanceolata</tp:taxon-name-part></tp:taxon-name> Ridl., Fl. Malay Penins. 1: 170. 1922; Craib, Fl. Siam. 1(1): 116. 1925; Kochummen &amp; Whitmore, Gard. Bull. Singapore 26(2): 278. 1973. Type. lectotype (designated here), Malaysia, Langkawi, Pulau Terutau, Telok Udang, fl., Sep 1914, M. Haniff 1073, K! [K000677649] (Fig. <xref ref-type="fig" rid="F4">4B</xref>); isolectotype: SING! [SING0063109]. </comment></tp:nomenclature-citation></tp:nomenclature-citation-list></tp:nomenclature><tp:treatment-sec sec-type="description" id="SECID0E5IAG"><title>Description.</title><p><bold><italic>Habit</italic></bold> trees, 3–15(–20) m tall, 15–80(–120) cm GBH; exudate white, turning creamish white, sticky; branchlets green, 4-angular, glabrous. <bold><italic>Bark</italic></bold> brown or dark brown, slightly rough or scaly; inner bark pale brown. <bold><italic>Leaves</italic></bold> lanceolate, elliptic, narrowly or broadly elliptic, 6.4–13.7 × 2.8–6.2 cm, apex acute or tapering to a long blunt tip, 0.6–1 cm long, base cuneate, margin entire or repand, coriaceous, dark green above, paler below, glabrous on both surfaces, midrib slightly raised above, raised below, secondary veins 13–18 on each side, 4–7 mm apart from each other, departing from the midrib at an angle of 45°–55°, curving towards the margin and connected in distinct loops and united into an intramarginal vein, visible on both surfaces, with intersecondary veins, 2.5–3.5 mm apart from secondary veins, veinlets reticulate, faint above, visible below, interrupted long wavy lines present, of differing lengths, nearly parallel to the midrib, running across the secondary veins to the apex, visible below; petiole 5–8.5 mm long, 1–1.5 mm diam., grooved above, glabrous, with a small basal appendage clasping the branchlet; fresh leaves tough (not brittle) when crushed; young leaves reddish brown, turning pale green, glossy. <bold><italic>Inflorescences</italic></bold> terminal or axillary, in fascicles of 2–8-flowered cymes or solitary (number of flowers per inflorescence of male inflorescences more than female inflorescences). <bold><italic>Flowers</italic></bold> unisexual; bracteoles 2, opposite; sepals and petals decussate, concave, glabrous. <bold><italic>Flower buds</italic></bold> green, subglobose or globose, 2–4 mm diam. <bold><italic>Male flowers</italic></bold> in fascicles of 3–8 flowers, 0.7–1.2 cm diam.; bracteoles triangular, 1–1.7 × 0.9–1.5 mm, apex acute; pedicel green, 2–6.5 mm long, 0.6–1.5 mm diam., glabrous; sepals 4, pale green, the outer pair smaller than the inner pair, the outer pair semi-orbicular, 1–2 × 1–2.1 mm, apex obtuse, the inner pair broadly ovate, 2.3–3.5 × 2–5 mm, apex obtuse; petals 4, pale yellow or yellow, broadly elliptic or orbicular, 3–5.7 × 3.2–5.7 mm, subequal, apex obtuse or rounded; stamens numerous, united into 4 bundles, each bundle 1.7–4 × 1–4 mm; filaments very short; anthers small; pistillode mushroom-shaped, 2.5–4.5 mm long; sterile stigma sessile, convex, 2.8–3.7 mm diam., papillate. <bold><italic>Female flowers</italic></bold> in fascicles of 2–3 flowers or solitary, 4.5–8.5 mm diam.; bracteoles triangular, 0.5–1.1 × 0.5–1 mm, apex acute; pedicel green, 2.5–6 mm long, 0.3–0.5 mm diam., glabrous; sepals 4, pale green, the outer pair smaller than the inner pair, the outer pair semi-orbicular, 1–2.2 × 1–2.5 mm, apex obtuse, the inner pair broadly ovate or orbicular, 2.5–4.7 × 2.2–5.5 mm, apex obtuse; petals 4, pale yellow or yellow, broadly elliptic, elliptic, or orbicular, 3–6 × 3.2–6 mm, subequal, apex rounded or obtuse; staminodes absent; pistil mushroom-shaped; ovary pale green, subglobose, 1.5–3.5 × 2–3.5 mm; stigma bright red or pale yellow, sessile, convex, 2.3–5 mm diam., unlobed, papillate. <bold><italic>Fruits</italic></bold> berries, subglobose or globose, 1.7–2.3 × 1.7–2.4 cm, green or dark green, turning yellow when ripe, smooth and glabrous, pericarp coriaceous, c. 2.5–5 mm thick, cut fruits with a sticky white exudate, with persistent sepals; persistent stigma blackish brown or dark brown, discoid and shallowly concave, 4–5.5 mm diam., unlobed, papillate; fruiting stalk 5–8 mm long, 1.2–1.5 mm diam. <bold><italic>Seeds</italic></bold> 1–2, reddish brown or dark brown, depressed subglobose or depressed globose, 1.4–1.7 × 1.2–1.7 cm, with a thin fleshy pulp.</p></tp:treatment-sec><tp:treatment-sec sec-type="distribution" id="SECID0EEKAG"><title>Distribution.</title><p>India (Assam, Andaman and Nicobar Islands), Bangladesh, Myanmar (Tenasserim, Mergui Archipelago), Vietnam, Laos, Cambodia, Thailand, Peninsular Malaysia [Kedah (including Langkawi Island), Penang, Perak, Kelantan, Pahang, Malacca], Singapore, Indonesia [Sumatra, reported by <xref ref-type="bibr" rid="B19">Jabit et al. (2009)</xref>], Borneo [Malaysia (Sarawak), Indonesia (Kalimantan)]. (Fig. <xref ref-type="fig" rid="F5">5</xref>).</p></tp:treatment-sec><tp:treatment-sec sec-type="distribution" id="SECID0ESKAG"><title>Distribution in Thailand.</title><p>It is found in all floristic regions. <bold>Northern</bold>: Chiang Mai, Chiang Rai, Phayao, Nan, Lamphun, Lampang, Tak, Phitsanulok; <bold>North-Eastern</bold>: Loei; <bold>Eastern</bold>: Nakhon Ratchasima; <bold>South-Western</bold>: Uthai Thani, Kanchanaburi, Ratchaburi, Prachuap Khiri Khan; <bold>Central</bold>: Nakhon Nayok; <bold>South-Eastern</bold>: Chon Buri, Chanthaburi, Trat; <bold>Peninsular</bold>: Ranong, Surat Thani, Phangnga, Phuket, Krabi, Nakhon Si Thammarat, Phatthalung, Trang, Satun, Songkhla, Pattani, Yala, Narathiwat. (Fig. <xref ref-type="fig" rid="F5">5</xref>).</p></tp:treatment-sec><tp:treatment-sec sec-type="habitat" id="SECID0EKLAG"><title>Habitat and ecology.</title><p>This species is found in a wide variety of habitats, including tropical evergreen rain forests, dry evergreen forests, littoral dry evergreen forests, beach forests, lower montane rain forests, and secondary forests, often along streams, at elevations of 0–1,500 m a.m.s.l.</p></tp:treatment-sec><tp:treatment-sec sec-type="phenology" id="SECID0EPLAG"><title>Phenology.</title><p>Flowering and fruiting more than once, nearly throughout the year, with a peak from February to May.</p></tp:treatment-sec><tp:treatment-sec sec-type="conservation status" id="SECID0EULAG"><title>Conservation status.</title><p><italic><tp:taxon-name>
                  <tp:taxon-name-part taxon-name-part-type="genus" reg="Garcinia">Garcinia</tp:taxon-name-part> <tp:taxon-name-part taxon-name-part-type="species" reg="merguensis">merguensis</tp:taxon-name-part></tp:taxon-name></italic> is widely distributed from Assam to Sumatra and Borneo. It is known from many localities and has a large Extent of Occurrence (EOO) of 2,704,316.60 km<sup>2</sup> and an Area of Occupancy (AOO) of 180 km<sup>2</sup>. In Thailand, this species is known to be naturally distributed throughout the seven floristic regions and has an EOO of 638,851.52 km<sup>2</sup> and an AOO of 100 km<sup>2</sup>. Because of its wide distribution and the number of localities, it does not face any threat of extinction. We therefore suggest the conservation assessment here as Least Concern (<abbrev xmlns:xlink="http://www.w3.org/1999/xlink" xlink:title="Least Concern" id="ABBRID0EQMAG" xlink:type="simple">LC</abbrev>) in agreement with <xref ref-type="bibr" rid="B7">de Kok (2024a)</xref>.</p></tp:treatment-sec><tp:treatment-sec sec-type="etymology" id="SECID0EYMAG"><title>Etymology.</title><p>The specific epithet of <italic><tp:taxon-name><tp:taxon-name-part taxon-name-part-type="genus" reg="Garcinia">Garcinia</tp:taxon-name-part> <tp:taxon-name-part taxon-name-part-type="species" reg="merguensis">merguensis</tp:taxon-name-part></tp:taxon-name></italic> was named after the Mergui Archipelago, southern Myanmar, where William Griffith (1810–1845), a British colonial physician and botanist, collected the type specimen.</p></tp:treatment-sec><tp:treatment-sec sec-type="Vernacular names" id="SECID0EJNAG"><title>Vernacular names.</title><p>Kanuan (กะนวล) (Prachuap Khiri Khan, from the specimen <italic>Winit 621</italic>); Kraduk kai (กระดูกไก่) (Nakhon Si Thammarat, from the specimen <italic>Snan 922</italic>); Kraduk ngu (กระดูกงู) (Ranong, from the specimen <italic>Pochanart 426</italic>); Kraduk nok (กระดูกนก) (Trat, from the specimen <italic>Bunnak 433</italic>); Khanom pang (ขนมปัง) (Chanthaburi, from the specimen <italic>Noe 61</italic>); Khi phueng (Surat Thani, from the specimen <italic>Sanan 399</italic>); Sa-pae (ซาแป) (Malay-Narathiwat, reported by <xref ref-type="bibr" rid="B43">Pooma and Suddee 2014</xref>); Duk khang (ดูกค่าง) (Trang, from the specimen <italic>S. Phusomsaeng 217</italic>); Dok khang (โดกค่าง) (Trang, from the specimen <italic>B. Sangkhachand 1883</italic>); <bold>Nuan</bold> (<bold>นวล</bold>) (Trang, from the specimen <italic>C. Bunnab 65</italic>); Nuan paeng (นวลแป้ง) (Nakhon Si Thammarat, from the specimen <italic>Rabil 200</italic>); Bun yong (บุญยง) (Lampang, from the specimen <italic>Bunnak 25</italic>); Prik (ปริก) (Trang, from the specimen <italic>C. Niyomdham &amp; W. Ueachirakan 1779</italic>); Muang sai (มวงทราย) (Trang, from the specimen <italic>B. Sangkhachand 1901</italic>); Muang nok (มวงนก) (Ranong, from the specimen <italic>A. F. G. Kerr 16710</italic>); Yang khao (ยางเขา) (Trat, from the specimen <italic>Put 2961</italic>); Yai pluak (ยายปลวก) (Trang, from the specimen <italic>S. Boonkerd 42</italic>); Wi lai (วิไล) (Trang, from the specimen <italic>V. Chamchumroon et al. 1/3</italic>); Lulai (Malay, <xref ref-type="bibr" rid="B47">Ridley 1922</xref>).</p></tp:treatment-sec><tp:treatment-sec sec-type="Uses" id="SECID0E4OAG"><title>Uses.</title><p>The fruits of <italic><tp:taxon-name><tp:taxon-name-part taxon-name-part-type="genus" reg="Garcinia">Garcinia</tp:taxon-name-part> <tp:taxon-name-part taxon-name-part-type="species" reg="merguensis">merguensis</tp:taxon-name-part></tp:taxon-name></italic> are a wildlife food source. In West Sumatra, Indonesia, the fruits of this species are eaten by local people, and the bark is used to produce a yellow dye, while the leaves are used in folk medicine for the treatment of edema (<xref ref-type="bibr" rid="B19">Jabit et al. 2009</xref>).</p></tp:treatment-sec><tp:treatment-sec sec-type="Lectotypifications" id="SECID0ESPAG"><title>Lectotypifications.</title><p>In the original publication of <tp:taxon-name><tp:taxon-name-part taxon-name-part-type="genus" reg="Garcinia">Garcinia</tp:taxon-name-part> <tp:taxon-name-part taxon-name-part-type="species" reg="merguensis">merguensis</tp:taxon-name-part> <tp:taxon-name-part taxon-name-part-type="infraspecific-rank">var.</tp:taxon-name-part> <tp:taxon-name-part taxon-name-part-type="variety" reg="truncata">truncata</tp:taxon-name-part></tp:taxon-name> by <xref ref-type="bibr" rid="B41">Pierre (1883</xref>: t. 68), only one collection is cited, <italic>Herb. Pierre 3630</italic>. However, from our examination, we found this collection has two localities and dates, and it can be separated as two groups: Group A at L [U1215669, U1215671], P [P05061445, P05061521, P05061522] collected from ad Cay Cong in prov. Tây Ninh gallicae austro <tp:taxon-name>Cochinchinae</tp:taxon-name> in June 1866 and Group B at P [P05061516, P05061517, P05061523] collected from ad Noc in prov. Baria gallicae austro <tp:taxon-name>Cochinchinae</tp:taxon-name> in June 1869. Following Art. 9.6 of the ICN (<xref ref-type="bibr" rid="B60">Turland et al. 2018</xref>), these are syntypes. The P [P05061522] specimen of Group A is better preserved and more complete than the others, and hence is chosen here as the lectotype, following Arts. 9.3 and 9.12 of the ICN (<xref ref-type="bibr" rid="B60">Turland et al. 2018</xref>).</p><p><tp:taxon-name>
                <tp:taxon-name-part taxon-name-part-type="genus" reg="Garcinia">Garcinia</tp:taxon-name-part> <tp:taxon-name-part taxon-name-part-type="species" reg="merguensis">merguensis</tp:taxon-name-part> <tp:taxon-name-part taxon-name-part-type="infraspecific-rank">var.</tp:taxon-name-part> <tp:taxon-name-part taxon-name-part-type="variety" reg="pyramidata">pyramidata</tp:taxon-name-part></tp:taxon-name> was named by <xref ref-type="bibr" rid="B41">Pierre (1883</xref>: t. 69), who cited three sets of material: <italic>Herb. Pierre 613, 615</italic>, and <italic>3638</italic>. He did not choose a holotype, and following Art. 9.6 of the ICN (<xref ref-type="bibr" rid="B60">Turland et al. 2018</xref>), they constitute syntypes. We located the materials (1) <italic>J. B. L. Pierre 613</italic> collected from montibus Knang Repoeu, prov. Tpong, with two dates: Group A at P [P05062842] on 27 May 1870 and Group B at K [without barcode], P [P05062836, P05062841] in June 1870; (2) <italic>J. B. L. Pierre 615</italic> collected from montibus Knang Repoeu, prov. Tpong, with two dates: Group A at K [without barcode], P [P05062847, P05062850] in May 1870 and Group B at K [without barcode], L [U1215670], P [P05061550, P05062845, P05062846, P05062851] in June 1870; and (3) <italic>J. B. L. Pierre 3638</italic> collected from ad montem Cam Chay prov. Kampot at L [U1215668], [P05062835, P05062839, P05062843, P05062844] on May 1874. From the third set of materials, the P [P05062835] specimen is in the best condition and clearly shows the diagnostic characters for the species and is selected here as the lectotype, following Arts. 9.3 and 9.12 of the ICN (<xref ref-type="bibr" rid="B60">Turland et al. 2018</xref>).</p><p><italic><tp:taxon-name>
                  <tp:taxon-name-part taxon-name-part-type="genus" reg="Garcinia">Garcinia</tp:taxon-name-part> <tp:taxon-name-part taxon-name-part-type="species" reg="fulva">fulva</tp:taxon-name-part></tp:taxon-name></italic> was described by <xref ref-type="bibr" rid="B41">Pierre (1883</xref>: 6. t. 92B), based on the specimen <italic>Maingay &amp; Kurz s.n.</italic> collected from Malacca. He did not designate a holotype nor did he mention the name of the herbarium where the specimen was housed. However, we found the specimen <italic>W. S. Kurz &amp; A. C. Maingay s.n.</italic> at P [P04701647], and following Art. 9.6 of the ICN (<xref ref-type="bibr" rid="B60">Turland et al. 2018</xref>), it constitutes a syntype. Therefore, the P [P04701647] specimen is selected here as the lectotype, following Arts. 9.3 and 9.12 of the ICN (<xref ref-type="bibr" rid="B60">Turland et al. 2018</xref>).</p><p><italic><tp:taxon-name>
                  <tp:taxon-name-part taxon-name-part-type="genus" reg="Garcinia">Garcinia</tp:taxon-name-part> <tp:taxon-name-part taxon-name-part-type="species" reg="lanceolata">lanceolata</tp:taxon-name-part></tp:taxon-name></italic> was named by <xref ref-type="bibr" rid="B47">Ridley (1922</xref>: 170), who cited the type locality and the collector’s name “Langkawi, Pulau Terutau at Telok Hudang (<italic>Haniff</italic>)”. He did not choose a holotype nor did he mention the collector number and the name of the herbaria where the material was housed. However, we located the collection <italic>M. Haniff 1073</italic> from Langkawi (originally “Pulau Terutau, Telok Udang” on the label) at K [K000677649] and SING [SING0063109], and following Art. 9.6 of the ICN (<xref ref-type="bibr" rid="B60">Turland et al. 2018</xref>), they constitute syntypes. Henry Nicholas Ridley (1855–1956) was a director of Botanic Gardens Singapore (1888–1912); then after his retirement from SING, he was based at K (<xref ref-type="bibr" rid="B53">Stafleu and Cowan 1983</xref>). Therefore, the K [K000677649] specimen is designated here as the lectotype, following Arts. 9.3 and 9.12 of the ICN (<xref ref-type="bibr" rid="B60">Turland et al. 2018</xref>).</p></tp:treatment-sec><tp:treatment-sec sec-type="notes" id="SECID0EXUAG"><title>Notes.</title><p><italic><tp:taxon-name>
                  <tp:taxon-name-part taxon-name-part-type="genus" reg="Garcinia">Garcinia</tp:taxon-name-part> <tp:taxon-name-part taxon-name-part-type="species" reg="merguensis">merguensis</tp:taxon-name-part></tp:taxon-name></italic> was described by <xref ref-type="bibr" rid="B63">Wight (1838</xref>: 124), who cited the material <italic>W. Griffith 97</italic> collected from Mergui. He did not select a holotype, nor did he mention the name of the herbarium where the material was housed. <xref ref-type="bibr" rid="B25">Maheshwari (1964)</xref> designated the same material at K [without barcode] as the lectotype. However, from our examination, the specimen number appears to be <italic>W. Griffith 96</italic> (in Herb. Mergui) at K [K000677610], so perhaps there has been a transcription error as <italic>W. Griffith 97</italic> in the original description and <xref ref-type="bibr" rid="B25">Maheshwari (1964)</xref>.</p><p><italic><tp:taxon-name>
                  <tp:taxon-name-part taxon-name-part-type="genus" reg="Garcinia">Garcinia</tp:taxon-name-part> <tp:taxon-name-part taxon-name-part-type="species" reg="merguensis">merguensis</tp:taxon-name-part></tp:taxon-name></italic> has a white exudate that turns creamish white, secreted from cut stems and twigs, while <italic><tp:taxon-name><tp:taxon-name-part taxon-name-part-type="genus" reg="Garcinia">G.</tp:taxon-name-part> <tp:taxon-name-part taxon-name-part-type="species" reg="rostrata">rostrata</tp:taxon-name-part></tp:taxon-name></italic> has exudate a creamish white exudate secreted from cut stems and twigs.</p></tp:treatment-sec><tp:treatment-sec sec-type="material" id="SECID0EYWAG"><title>Additional specimens examined.</title><p><bold>Thailand.</bold> • <bold>Northern</bold>: Chiang Mai [Doi Suthep, ♀ fl. &amp; fr., 24 Apr 1910, <italic>A. F. G. Kerr 1135</italic> (BM, K); • ibid., ♂ fl., 24 Apr 1910, <italic>A. F. G. Kerr 1139</italic> (BM, K, P [P05061525]); • ibid., young fr., 20 Nov 1910, <italic>A. F. G. Kerr 1156A</italic> (BM); • ibid., fl., 14 Apr 1921, <italic>A. F. G. Kerr s.n.</italic> (BM); • ibid., fr., 15 Apr 1921, <italic>A. F. G. Kerr 5257</italic> (AAU, BK, BM, K); • ibid., fl., 28 Apr 1958 (as <italic><tp:taxon-name><tp:taxon-name-part taxon-name-part-type="genus" reg="Garcinia">Garcinia</tp:taxon-name-part></tp:taxon-name></italic> sp.), <italic>T. Sørensen et al. 3108</italic> (BKF, C); • ibid., 24 Jun 1958 (as <italic><tp:taxon-name><tp:taxon-name-part taxon-name-part-type="genus" reg="Garcinia">Garcinia</tp:taxon-name-part></tp:taxon-name></italic> sp.), <italic>T. Sørensen et al. 3712</italic> (BKF, C); • ibid., 6 Feb 1959 (as <italic><tp:taxon-name><tp:taxon-name-part taxon-name-part-type="genus" reg="Garcinia">Garcinia</tp:taxon-name-part></tp:taxon-name></italic> sp.), <italic>T. Sørensen et al. 6855</italic> (BKF, C); • ibid., fr., 6 Feb 1988, <italic>J. F. Maxwell 88-132</italic> (L [L2416490]); • ibid., ♂ fl., 28 Apr 1988, <italic>J. F. Maxwell 88-545</italic> (AAU, BKF, L [L2416498]); • Doi Suthep-Pui National Park, ♂ fl., 2 May 1990, <italic>J. F. Maxwell 26</italic> (CMUB); • ibid., ♂ fl., 13 May 1993, <italic>J. F. Maxwell 93-420</italic> (CMUB, L [L2416504, L2416505]); • ibid., fr., 5 May 1997, <italic>J. Panyadit s324b1</italic> (CMUB); • ibid., fr., 5 May 1998 (as <italic><tp:taxon-name><tp:taxon-name-part taxon-name-part-type="genus" reg="Garcinia">G.</tp:taxon-name-part> <tp:taxon-name-part taxon-name-part-type="species" reg="euginiifolia">euginiifolia</tp:taxon-name-part></tp:taxon-name></italic>), <italic>C. Kuarak s324b2</italic> (CMUB); • Doi Suthep, fl., 15 Jun 2012 (as <italic><tp:taxon-name><tp:taxon-name-part taxon-name-part-type="genus" reg="Garcinia">Garcinia</tp:taxon-name-part></tp:taxon-name></italic> sp.), <italic>M. Norsaengsri et al. 9417</italic> (QBG); • Pha Mon, Chom Thong District, ♂ fl., 20 Feb 1939, <italic>Somkhid 301</italic> (BKF); • Huai Nam Dang National Park, Mae Taeng District, ♂ fl., 27 May 1977 (as <italic><tp:taxon-name><tp:taxon-name-part taxon-name-part-type="genus" reg="Garcinia">Garcinia</tp:taxon-name-part></tp:taxon-name></italic> sp.), <italic>T. Santisuk 1051A</italic> (BKF, PSU); • ibid., ♀ fl., 27 May 1977 (as <italic><tp:taxon-name><tp:taxon-name-part taxon-name-part-type="genus" reg="Garcinia">Garcinia</tp:taxon-name-part></tp:taxon-name></italic> sp., <italic><tp:taxon-name><tp:taxon-name-part taxon-name-part-type="genus" reg="Garcinia">G.</tp:taxon-name-part> <tp:taxon-name-part taxon-name-part-type="species" reg="rostrata">rostrata</tp:taxon-name-part></tp:taxon-name></italic>), <italic>T. Santisuk 1051B</italic> (AAU, BKF, PSU); • Doi Chiang Dao, young fr., 2 Dec 1984 (as <italic><tp:taxon-name><tp:taxon-name-part taxon-name-part-type="genus" reg="Garcinia">Garcinia</tp:taxon-name-part></tp:taxon-name></italic> sp.), <italic>W. Nanakorn 1033</italic> (AAU); • Ban Pa Pae, Pa Pae Subdistrict, Mae Taeng District, fr., 5 Nov 1990, <italic>J. F. Maxwell 90-1208</italic> (AAU, L [L3806734]); • Botanic Garden, Mae Rim District, fr., 28 Feb 1994, <italic>BGO. Staff 449 (434)</italic> (QBG); • Ban Mae Kampong, Mae On District, ♂ fl., 22 Apr 1999 (as <italic><tp:taxon-name><tp:taxon-name-part taxon-name-part-type="genus" reg="Garcinia">Garcinia</tp:taxon-name-part></tp:taxon-name></italic> sp.), <italic>P. Kumphet et al. WP424</italic> (QBG); • Ban Na Yao, Piang Luang Subdistrict, Wiang Haeng District, fl., 14 May 2001, <italic>M. Norsaengsri 1533</italic> (CMUB, QBG); • Doi Inthanon National Park, Mae Chaem District, fr., 24 May 2023, <italic>C. Ngernsaengsaruay &amp; T. Kaewgrajang G66-24052023</italic> (BKF); • Huai Hom, Ban Chan Subdistrict, Mae Chaem District, fr., 11 Dec 2007 (as <italic><tp:taxon-name><tp:taxon-name-part taxon-name-part-type="genus" reg="Garcinia">Garcinia</tp:taxon-name-part></tp:taxon-name></italic> sp.), <italic>N. Tanaka HN8415</italic> (QBG)]; • Chiang Rai [Doi Nang Kaeo, fr., 11 Mar 1912, <italic>A. F. G. Kerr 2526</italic> (AAU, BM, E [E00839791], K); • Khun Chae National Park, Wiang Pa Pao District, ♂ fl., 6 Apr 1998 (as <italic><tp:taxon-name><tp:taxon-name-part taxon-name-part-type="genus" reg="Garcinia">Garcinia</tp:taxon-name-part></tp:taxon-name></italic> sp., <italic><tp:taxon-name><tp:taxon-name-part taxon-name-part-type="genus" reg="Garcinia">G.</tp:taxon-name-part> <tp:taxon-name-part taxon-name-part-type="species" reg="speciosa">speciosa</tp:taxon-name-part></tp:taxon-name></italic>), <italic>J. F. Maxwell 98-406</italic> (BKF, CMUB)]; • Phayao [Champathong Waterfall, Doi Luang National Park, Mueang Phayao District, ♂ fl., 27 May 1997 (as <italic><tp:taxon-name><tp:taxon-name-part taxon-name-part-type="genus" reg="Garcinia">Garcinia</tp:taxon-name-part></tp:taxon-name></italic> sp.), <italic>S. Gardner &amp; P. Sidisunthorn 2152</italic> (A [A00466353], CMUB, L [L3806370, L3813194])]; • Nan [Ban Tiu, fr., 2 Mar 1921, <italic>A. F. G. Kerr 4976</italic> (AAU, BK, BM, K); • Doi Phu Kha National Park, fr., 3 Sep 1938 (as <italic><tp:taxon-name><tp:taxon-name-part taxon-name-part-type="genus" reg="Garcinia">Garcinia</tp:taxon-name-part></tp:taxon-name></italic> sp.), <italic>Somkhid 215</italic> (BKF); • ibid., fr., 22 Sep 1996 (as <italic><tp:taxon-name><tp:taxon-name-part taxon-name-part-type="genus" reg="Garcinia">Garcinia</tp:taxon-name-part></tp:taxon-name></italic> sp.), <italic>R. Pooma 1375</italic> (CMUB11821); • ibid., fr., 8 Apr 1999 (as <italic><tp:taxon-name><tp:taxon-name-part taxon-name-part-type="genus" reg="Garcinia">G.</tp:taxon-name-part> <tp:taxon-name-part taxon-name-part-type="species" reg="cowa">cowa</tp:taxon-name-part></tp:taxon-name></italic>), <italic>P. Srisanga &amp; S. Wathhana 618</italic> (BKF, QBG); • ibid., ♂ fl., 1 Sep 2000, <italic>P. Srisanga 1542</italic> (QBG)]; • Lamphun [Mae Li, fr., 23 Apr 1915, <italic>Winit 101</italic> (BM, K); • Doi Khun Tan National Park, fl., 29 Apr 1994, <italic>J. F. Maxwell 94-560</italic> (BKF, CMUB, L [L3810671])]; • Lampang [Ban Pa Miang, Chae Son Subdistrict, fr., 20 Jan 1914, <italic>A. F. G. Kerr 3121</italic> (BM, E [E00160908], K); • Mae Yom, ♂ fl., 29 May 1927, <italic>Winit 1827</italic> (BK, BKF, K); • Ngao District, ♂ fl., 2 May 1954 (as <italic><tp:taxon-name><tp:taxon-name-part taxon-name-part-type="genus" reg="Garcinia">G.</tp:taxon-name-part> <tp:taxon-name-part taxon-name-part-type="species" reg="rostrata">rostrata</tp:taxon-name-part></tp:taxon-name></italic>), <italic>Bunnak 25</italic> (BKF); • Khun Tan, fr., 6 Mar 1998 (as <tp:taxon-name><tp:taxon-name-part taxon-name-part-type="family">Clusiaceae</tp:taxon-name-part></tp:taxon-name>), BGO. Staff 10709 (QBG)]; • Tak [Huai Krasa, 90 km South of Tak, fr., 20 Mar 1968, <italic>B. Hansen &amp; T. Smitinand 12998</italic> (BKF, C)]; • Phitsanulok [Water Wheel, Phu Hin Rong Kla National Park, fr., 14 Oct 1998 (as <italic><tp:taxon-name><tp:taxon-name-part taxon-name-part-type="genus" reg="Garcinia">Garcinia</tp:taxon-name-part></tp:taxon-name></italic> sp.), <italic>P. Suksathan 1314</italic> (QBG); • Chat Trakan, fr., 22 Jan 2009, <italic>C. Maknoi 3027</italic> (QBG)]; <bold>North-Eastern</bold>: • Loei [Phu Kradueng, fl., 11 Sep 1954 (as <italic><tp:taxon-name><tp:taxon-name-part taxon-name-part-type="genus" reg="Garcinia">Garcinia</tp:taxon-name-part></tp:taxon-name></italic> sp.), <italic>T. Smitinand 1912</italic> (BKF); Phu Kradueng, fr., 10 Dec 1974 (as <italic><tp:taxon-name><tp:taxon-name-part taxon-name-part-type="genus" reg="Garcinia">Garcinia</tp:taxon-name-part></tp:taxon-name></italic> sp.), <italic>T. Smitinand 12014</italic> (BKF); • Phu Suan Sai National Park, Na Haeo District, fr., 15 May 2008 (as <italic><tp:taxon-name><tp:taxon-name-part taxon-name-part-type="genus" reg="Garcinia">Garcinia</tp:taxon-name-part></tp:taxon-name></italic> sp.), <italic>C. Maknoi &amp; P. Srisanga 2297</italic> (BKF, QBG); • ibid., fr., 11 Mar 2008 (as <italic><tp:taxon-name><tp:taxon-name-part taxon-name-part-type="genus" reg="Garcinia">Garcinia</tp:taxon-name-part></tp:taxon-name></italic> sp.), <italic>C. Maknoi 2051</italic> (BKF); ibid., fr., 3 Sep 2008 (as <italic><tp:taxon-name><tp:taxon-name-part taxon-name-part-type="genus" reg="Garcinia">Garcinia</tp:taxon-name-part></tp:taxon-name></italic> sp.), <italic>C. Maknoi 2789</italic> (BKF, QBG); Route to Tat Pha Waterfall, Na Haeo District, fl., 11 Jul 2008 (as <italic><tp:taxon-name><tp:taxon-name-part taxon-name-part-type="genus" reg="Garcinia">Garcinia</tp:taxon-name-part></tp:taxon-name></italic> sp.), <italic>C. Maknoi 2612</italic> (BKF, QBG); • Huai Baeng Forest Protection Station, Phu Luang Wildlife Sanctuary, fr., 10 Mar 2009 (as <italic><tp:taxon-name><tp:taxon-name-part taxon-name-part-type="genus" reg="Garcinia">Garcinia</tp:taxon-name-part></tp:taxon-name></italic> sp.), <italic>T. Wongprasert 093-22</italic> (BKF); • Huai Nam Baeng, Phu Luang Wildlife Sanctuary, sterile, 15 Jun 1994 (as <italic><tp:taxon-name><tp:taxon-name-part taxon-name-part-type="genus" reg="Garcinia">Garcinia</tp:taxon-name-part></tp:taxon-name></italic> sp.), <italic>T. Santisuk et al. s.n.</italic> (BKF)]; <bold>Eastern</bold>: • Nakhon Ratchasima [Wang Nam Khiao District, ♂ fl., 20 Apr 1967, <italic>D. Prapat 1</italic> (BKF); • Sakaerat Environmental Research Station, Dec 1987 (as <italic><tp:taxon-name><tp:taxon-name-part taxon-name-part-type="genus" reg="Garcinia">Garcinia</tp:taxon-name-part></tp:taxon-name></italic> sp.), <italic>T. Smitinand 898</italic> (BKF)]; • Ubon Ratchathani [Dong Fa Huan, fr., 24 Jun 2004 (as <italic><tp:taxon-name><tp:taxon-name-part taxon-name-part-type="genus" reg="Garcinia">Garcinia</tp:taxon-name-part></tp:taxon-name></italic> sp.), cultivated, <italic>P. Puudjaa 1330</italic> (BKF)]; <bold>South-Western</bold>: • Uthai Thani [Huai Kha Khaeng Wildlife Sanctuary, Ban Rai District, fr., 20 Feb 1970 (as <italic><tp:taxon-name><tp:taxon-name-part taxon-name-part-type="genus" reg="Garcinia">Garcinia</tp:taxon-name-part></tp:taxon-name></italic> sp.), <italic>C. F. van Beusekom &amp; T. Santisuk 2873</italic> (AAU, BKF, C, P [P05061709])]; • Kanchanaburi [Thai-Myanmar border, Sangkhla Buri District, ♂ fl., 11 May 1946, <italic>Kasin 367</italic> (K, L [L2416513], P [P05061545], SING); • Khao Ngi Yai, E. of Sangkhla Buri District, ♀ fl. &amp; fr. 5 Apr 1968 (as <italic><tp:taxon-name><tp:taxon-name-part taxon-name-part-type="genus" reg="Garcinia">Garcinia</tp:taxon-name-part></tp:taxon-name></italic> sp.), <italic>C. F. van Beusekom &amp; C. Phengkhlai 361</italic> (BKF 47189, AAU, K, P [P05062041]); • W. of Si Sawat District, ♂ fl., 27 Jun 1974, <italic>K. Larsen &amp; S. S. Larsen 33861</italic> (AAU, E [E00160909], K, P [P05061539]); • Kroeng Krawia Waterfall, Thong Pha Phum District, fr., 24 Feb 1981, B. Thanee 326 (BKF073555); • North of Ti Nuai Forest Protection Unit, Thung Yai Naresuan Wildlife Sanctuary, fl., 2 May 1992 (as <italic><tp:taxon-name><tp:taxon-name-part taxon-name-part-type="genus" reg="Garcinia">Garcinia</tp:taxon-name-part></tp:taxon-name></italic> sp.), <italic>T. Santisuk et al. s.n.</italic> (BKF115358); • Thong Pha Phum District, ♂ fl. (spirit collection), 3 May 2004, <italic>C. Ngernsaengsaruay G61-03052004</italic> (BKF); • Locality unspecified, fl., 4 May 1992 (as <italic><tp:taxon-name><tp:taxon-name-part taxon-name-part-type="genus" reg="Garcinia">Garcinia</tp:taxon-name-part></tp:taxon-name></italic> sp.), <italic>T. Santisuk et al. s.n.</italic> (BKF105387); • Wat Phu Ye, Sangkhla Buri District, fr., 17 May 2018 (as <italic><tp:taxon-name><tp:taxon-name-part taxon-name-part-type="genus" reg="Garcinia">Garcinia</tp:taxon-name-part></tp:taxon-name></italic> sp.), <italic>N. Muangyen 3264</italic> (QBG)]; • Ratchaburi [Thai-Myanmar border, between Tuang Province and Chom Bueng District, fl., 25 Mar 1975 (as <italic><tp:taxon-name><tp:taxon-name-part taxon-name-part-type="genus" reg="Garcinia">Garcinia</tp:taxon-name-part></tp:taxon-name></italic> sp.), <italic>J. F. Maxwell 75-324</italic> (BK)]; • Prachuap Khiri Khan [Huai Di Buk, fl., 16 Jul 1921, <italic>Winit 621</italic> (BK, BKF, K); • Pa La U Noi, Kaeng Krachan National Park, fl., 16 Aug 2002 (as <italic><tp:taxon-name><tp:taxon-name-part taxon-name-part-type="genus" reg="Garcinia">Garcinia</tp:taxon-name-part></tp:taxon-name></italic> sp.), <italic>D. J. Middleton et al. 1128</italic> (A [A00466328], BKF, CMUB, K); Huai Yang National Park, Thap Sakae District, fr., 6 Jan 2004 (as <italic><tp:taxon-name><tp:taxon-name-part taxon-name-part-type="genus" reg="Garcinia">Garcinia</tp:taxon-name-part></tp:taxon-name></italic> sp.), <italic>D. J. Middleton et al. 2522</italic> (A [A00466331], BKF)]; <bold>Central</bold>: • Nakhon Nayok [Mueang Nakhon Nayok District, fl., 1 May 2002, <italic>P. Charoenchai &amp; S. Phomphuang 245</italic> (BK, CMUB)]; <bold>South-Eastern</bold>: • Chon Buri [Ban Dan, Sriracha District, fl., 5 Mar 1920, <italic>A. F. G. Kerr 4043</italic> (BM)]; • Chanthaburi [Khao Khitchakut, ♂ fl., 14 Apr 1925, <italic>Noe 61</italic> (AAU, BK, BM, K, L [L2416515]); • Khao Khitchakut National Park, fl., 30 Mar 2008, <italic>P. Phonsena 5912</italic> (BKF); • Makham District, ♂ fl., 9 Apr 1959 (as <italic><tp:taxon-name><tp:taxon-name-part taxon-name-part-type="genus" reg="Garcinia">G.</tp:taxon-name-part> <tp:taxon-name-part taxon-name-part-type="species" reg="rostrata">rostrata</tp:taxon-name-part></tp:taxon-name></italic>), <italic>T. Smitinand 5775</italic> (BKF); • Khao Soi Dao Wildlife Sanctuary, sterile, 19 May 2013, S. <italic>Tagane et al. T1720</italic> (BKF); • Khlong Mayom, s.d., <italic>J. Schmidt 613</italic> (C)]; • Trat [Khao Saming, fr., 31 Mar 1925, <italic>Noe 46</italic> (AAU, BK, BM, K); • Khao Kuap, young fr., 27 Dec 1929, <italic>A. F. G. Kerr 17845</italic> (AAU, BK, BM, C, E [E00839786], K, L [L2416514]); • ibid., fr., 23 May 1930, <italic>Put 2961</italic> (AAU, BK, K); • Khlong Phrao, Laem Ngob, Ko Chang, fl., 2 May 1955 (as <italic><tp:taxon-name><tp:taxon-name-part taxon-name-part-type="genus" reg="Garcinia">G.</tp:taxon-name-part> <tp:taxon-name-part taxon-name-part-type="species" reg="rostrata">rostrata</tp:taxon-name-part></tp:taxon-name></italic>), <italic>Bunnak 433</italic> (BKF); • Khlong Munse, Ko Chang, 3 Apr 1959 (as <italic><tp:taxon-name><tp:taxon-name-part taxon-name-part-type="genus" reg="Garcinia">Garcinia</tp:taxon-name-part></tp:taxon-name></italic> sp.), <italic>T. Sørensen et al. 7133</italic> (C); Khlong Nonsi, Ko Chang, ♂ fl., 3 Apr 1959 (as <tp:taxon-name><tp:taxon-name-part taxon-name-part-type="genus" reg="Garcinia">G.</tp:taxon-name-part> <tp:taxon-name-part taxon-name-part-type="uncertainty-rank">cf.</tp:taxon-name-part> <tp:taxon-name-part taxon-name-part-type="species" reg="rostrata">rostrata</tp:taxon-name-part></tp:taxon-name>), <italic>T. Smitinand 5649</italic> (BKF); • Ko Chang, ♂ fl., 11 Mar 1970 (as <italic><tp:taxon-name><tp:taxon-name-part taxon-name-part-type="genus" reg="Garcinia">Garcinia</tp:taxon-name-part></tp:taxon-name></italic> sp.), <italic>C. F. van Beusekom &amp; T. Santisuk 3176</italic> (AAU, BKF, C, K, P [P05062051]); • Ao Ong Kang, Ko Chang, ♀ fl., 7 May 1974 (as <italic><tp:taxon-name><tp:taxon-name-part taxon-name-part-type="genus" reg="Garcinia">Garcinia</tp:taxon-name-part></tp:taxon-name></italic> sp., <italic><tp:taxon-name><tp:taxon-name-part taxon-name-part-type="genus" reg="Garcinia">G.</tp:taxon-name-part> <tp:taxon-name-part taxon-name-part-type="species" reg="cowa">cowa</tp:taxon-name-part></tp:taxon-name></italic>), <italic>R. Geesink et al. 6589</italic> (AAU, BKF, C, K, P [P05061698]); • Khlong Takhian, Ko Chang, ♀ fl., 7 May 1974, <italic>J. F. Maxwell 74-394</italic> (AAU, BK); • Ko Chang, ♂ fl., 9 May 1974, <italic>J. F. Maxwell 74-426</italic> (AAU, BK); • Khlong Phlu Waterfall, Ko Chang, fl., 29 Mar 2000 (as <italic><tp:taxon-name><tp:taxon-name-part taxon-name-part-type="genus" reg="Garcinia">G.</tp:taxon-name-part> <tp:taxon-name-part taxon-name-part-type="species" reg="euginiifolia">euginiifolia</tp:taxon-name-part></tp:taxon-name></italic>), <italic>T. Wongprasert s.n.</italic> (BKF163961); Khlong Makok, Ko Chang, fl., 24 Mar 2001 (as <italic><tp:taxon-name><tp:taxon-name-part taxon-name-part-type="genus" reg="Garcinia">Garcinia</tp:taxon-name-part></tp:taxon-name></italic> sp.), <italic>T. Wongprasert 013-04</italic> (BKF), <italic>013-08</italic> (BKF); • ibid., fl., 24 Mar 2001 (as <italic><tp:taxon-name><tp:taxon-name-part taxon-name-part-type="genus" reg="Garcinia">Garcinia</tp:taxon-name-part></tp:taxon-name></italic> sp.), <italic>K. Chayamarit et al. 2908</italic> (BKF); • Ko Kut, fr., 22 Oct 2000 (<italic><tp:taxon-name><tp:taxon-name-part taxon-name-part-type="genus" reg="Garcinia">G.</tp:taxon-name-part> <tp:taxon-name-part taxon-name-part-type="species" reg="acuminata">acuminata</tp:taxon-name-part></tp:taxon-name></italic>), <italic>C. Phengklai et al. 13115</italic> (BKF); • ibid., ♂ fl., 22 Oct 2000, <italic>C. Phengklai et al. 13116</italic> (BKF); • Khlong Chao-Ao Phrao, Ko Kut, fl., 7 Apr 2002 (as <italic><tp:taxon-name><tp:taxon-name-part taxon-name-part-type="genus" reg="Garcinia">G.</tp:taxon-name-part> <tp:taxon-name-part taxon-name-part-type="species" reg="acuminata">acuminata</tp:taxon-name-part></tp:taxon-name></italic>), <italic>C. Phengklai et al. 13359</italic> (BKF); • ibid., fl., 7 Apr 2002 (<italic><tp:taxon-name><tp:taxon-name-part taxon-name-part-type="genus" reg="Garcinia">G.</tp:taxon-name-part> <tp:taxon-name-part taxon-name-part-type="species" reg="bancana">bancana</tp:taxon-name-part></tp:taxon-name></italic>), <italic>C. Phengklai et al. 13448</italic> (BKF); • ibid., 15 Oct 2022, <italic>C. Ngernsaengsaruay</italic> personal observation; Mai Rut Subdistrict, Khlong Yai District, 19 Jul 2024, <italic>C. Ngernsaengsaruay</italic> personal observation]; <bold>Peninsular</bold>: • Ranong [Kapoe District, fr., 18 Jan 1929, <italic>A. F. G. Kerr 16710</italic> (BK, BM, E [E00839790], K); • Hua Sing, Kra Buri District, fl., 18 Apr 1967 (as <italic><tp:taxon-name><tp:taxon-name-part taxon-name-part-type="genus" reg="Garcinia">Garcinia</tp:taxon-name-part></tp:taxon-name></italic> sp.), <italic>S Sutheesorn 2291</italic> (BK); • Hot Spring, fr., 22 Jan 1969 (as <italic><tp:taxon-name><tp:taxon-name-part taxon-name-part-type="genus" reg="Garcinia">Garcinia</tp:taxon-name-part></tp:taxon-name></italic> sp.), <italic>T. Smitinand &amp; R. Schaller 10633</italic> (BK); Khlong Nakha, fr., 25 Apr 1973 (as <italic><tp:taxon-name><tp:taxon-name-part taxon-name-part-type="genus" reg="Garcinia">Garcinia</tp:taxon-name-part></tp:taxon-name></italic> sp.), <italic>R. Geesink &amp; T. Santisuk 4886</italic> (AAU, BKF, C, K, P [P05062054]); • ibid., fl., 25 Apr 1973 (as <italic><tp:taxon-name><tp:taxon-name-part taxon-name-part-type="genus" reg="Garcinia">Garcinia</tp:taxon-name-part></tp:taxon-name></italic> sp.), <italic>R. Geesink &amp; T. Santisuk 4908</italic> (AAU, BKF, C, P [P05062009]); • ibid., fr., 22 Jun 1974 (as <italic><tp:taxon-name><tp:taxon-name-part taxon-name-part-type="genus" reg="Garcinia">Garcinia</tp:taxon-name-part></tp:taxon-name></italic> sp.), <italic>R. Geesink et al. 7401</italic> (AAU, BKF, K, P [P05061702]); • ibid., fr., 9 Dec 1976 (as <italic><tp:taxon-name><tp:taxon-name-part taxon-name-part-type="genus" reg="Garcinia">Garcinia</tp:taxon-name-part></tp:taxon-name></italic> sp.), <italic>T. Santisuk 799</italic> (BKF, PSU); • Locality unspecified, young fr., 8 Aug 1973, <italic>Pochanart 415</italic> (BKF); • Locality unspecified, young fr., 12 Aug 1973, <italic>Pochanart 426</italic> (BKF); Bang Ben, Kapoe District, ♂ fl., 25 Dec 1976, <italic>T. Santisuk 847</italic> (BKF, PSU); • Kapoe District, fl., 23 Aug 1977 (as <italic><tp:taxon-name><tp:taxon-name-part taxon-name-part-type="genus" reg="Garcinia">Garcinia</tp:taxon-name-part></tp:taxon-name></italic> sp.), <italic>T. Santisuk 1276</italic> (BKF); • ibid., fr., 23 Aug 1977, <italic>T. Santisuk 1277</italic> (BKF, PSU); • Big Kam Island, Laem Son National Park, Kapoe District, ♂ fl., 1 Dec 1996 (as <italic><tp:taxon-name><tp:taxon-name-part taxon-name-part-type="genus" reg="Garcinia">G.</tp:taxon-name-part> <tp:taxon-name-part taxon-name-part-type="species" reg="euginiifolia">euginiifolia</tp:taxon-name-part></tp:taxon-name></italic>), <italic>J. F. Maxwell 96-1587</italic> (CMUB); • Ngao Waterfall, young fr., 8 Dec 1979, <italic>T. Shimizu et al. T-26567</italic> (BKF); • ibid., young fr., 9 Sep 1984 (as <italic><tp:taxon-name><tp:taxon-name-part taxon-name-part-type="genus" reg="Garcinia">Garcinia</tp:taxon-name-part></tp:taxon-name></italic> sp.), <italic>W. Nanakorn 701</italic> (BKF); • Namtok Ngao National Park, fl., 19 Jan 2005 (as <italic><tp:taxon-name><tp:taxon-name-part taxon-name-part-type="genus" reg="Garcinia">Garcinia</tp:taxon-name-part></tp:taxon-name></italic> sp.), <italic>P. Sidisunthorn &amp; P. Tippayasri ST1355</italic> (K); Ban Bang Man, fl., 25 Apr 2005 (as <italic><tp:taxon-name><tp:taxon-name-part taxon-name-part-type="genus" reg="Garcinia">Garcinia</tp:taxon-name-part></tp:taxon-name></italic> sp.), <italic>R. Pooma et al. 5249</italic> (AAU, BKF); • Ko Phayam, fr., 24 Jan 2008 (as <italic><tp:taxon-name><tp:taxon-name-part taxon-name-part-type="genus" reg="Garcinia">Garcinia</tp:taxon-name-part></tp:taxon-name></italic> sp.), <italic>B. Sonsupab s.n.</italic> (BK)]; • Surat Thani [Thung Luang, fr., 1 Apr 1927, <italic>A. F. G. Kerr 12517</italic> (AAU, BK, BM, E [E00839788], K); • Ban Na San District, young fr., 14 Aug 1955, <italic>Sanan 399</italic> (BKF); • Khlong Sok, young fr., 12 Dec 1975, <italic>D. Prapat 153</italic> (AAU, BKF, C, K, L [L2416500], P [P05062011]); • Locality unspecified, fr., 17 Apr 1977, <italic>C. Phengklai et al. 3874</italic> (BKF, PSU); • Trail behind Khao Sok Ranger Station, Rajjaprabha Dam, young fr., 20 Feb 2001 (as <italic><tp:taxon-name><tp:taxon-name-part taxon-name-part-type="genus" reg="Syzygium">Syzygium</tp:taxon-name-part></tp:taxon-name></italic> sp.), <italic>K. Chayamarit et al. 2595</italic> (BKF); • Khlong Phanom National Park, fr., 21 Mar 2001 (as <italic><tp:taxon-name><tp:taxon-name-part taxon-name-part-type="genus" reg="Garcinia">Garcinia</tp:taxon-name-part></tp:taxon-name></italic> sp.), <italic>D. J. Middleton et al. 545</italic> (A [A00466338], BKF); Khao Sok National Park, fl., 10 May 2002 (as <italic><tp:taxon-name><tp:taxon-name-part taxon-name-part-type="genus" reg="Garcinia">Garcinia</tp:taxon-name-part></tp:taxon-name></italic> sp.), <italic>R. Pooma et al. 3700</italic> (BKF); • Khlong Yan Wildlife Sanctuary, Vibhavadi District, ♀ fl., 31 Aug. 2002, <italic>D. J. Middleton et al. 1479</italic> (BKF, CMUB, E [E00351023], K, L [L3881861]); • Ko Mae Ko, Mu Ko Ang Thong National Park, ♀ fl., fr., 29 Mar 2025, <italic>C. Ngernsaengsaruay</italic> personal observation with photos]; • Phangnga [Takua Pa District, fl., 16 Feb 1929 (as <italic><tp:taxon-name><tp:taxon-name-part taxon-name-part-type="genus" reg="Garcinia">Garcinia</tp:taxon-name-part></tp:taxon-name></italic> sp.), <italic>A. F. G. Kerr 17101</italic> (BK, BM, K); • Foothill of Khao Phra Mi, young fr., 7 Jan 1966 (as <italic><tp:taxon-name><tp:taxon-name-part taxon-name-part-type="genus" reg="Garcinia">Garcinia</tp:taxon-name-part></tp:taxon-name></italic> sp.), <italic>B. Hansen &amp; T. Smitinand 11811</italic> (C, K, SING); ibid., fl., 11 Jul 1972, <italic>K. Larsen et al. 30881</italic> (AAU, BKF, K, L [L.2416503], P [P05061540], SING); • N. of Thung Maphrao, fl., 19 Jul 1972, <italic>K. Larsen et al. 31127</italic> (AAU, BKF, C, E [E00839780], K, L [L2416517], P [P05061536]); • Khlong Nang Yon, fr., 28 Apr 1973 (as <italic><tp:taxon-name><tp:taxon-name-part taxon-name-part-type="genus" reg="Garcinia">Garcinia</tp:taxon-name-part></tp:taxon-name></italic> sp.), <italic>R. Geesink &amp; T. Santisuk 5000</italic> (AAU, BKF, C, K, P [P05062053]); • ibid., ♀ fl., 30 Apr 1973 (as <italic><tp:taxon-name><tp:taxon-name-part taxon-name-part-type="genus" reg="Garcinia">Garcinia</tp:taxon-name-part></tp:taxon-name></italic> sp.), <italic>R. Geesink &amp; T. Santisuk 5064</italic> (AAU, BKF 57599, C, K, P [P05062014]); • ibid., fr., 25 Nov 1974 (as <italic><tp:taxon-name><tp:taxon-name-part taxon-name-part-type="genus" reg="Garcinia">Garcinia</tp:taxon-name-part></tp:taxon-name></italic> sp.), <italic>R. Geesink et al. 7600</italic> (AAU, BKF, C, K, P [P05062001]); • Ko Surin Nuea, fl., 13 Apr 1976, <italic>C. Chermsirivathana &amp; T. Smitinand 2053</italic> (BK, BKF); • ibid., fr., 15 Apr 1976, <italic>C. Chermsirivathana &amp; T. Smitinand 2092</italic> (BK, BKF); • Khura Buri District, fr., 10 Dec 1976, <italic>T. Santisuk 809</italic> (PSU); • Suan Wang Temple, Khura Buri District, ♂ fl., 28 Nov 2019, <italic>C. Ngernsaengsaruay G63-28112019</italic> (BKF); • Ko Kho Khao, ♂ fl. (spirit collection), 18 Jun 2009, <italic>C. Ngernsaengsaruay G62-18062009</italic> (BKF); • Ko 4, Similan National Park, ♂ fl., 2 Dec 1992, <italic>C. Niyomdham &amp; P. Puudjaa 3407</italic> (AAU, BKF); • Ko Bon, fr., 8 Apr 1999, <italic>T. Wongprasert s.n.</italic> (BKF127989); • Khao Lak-Lam Ru National Park, Takua Pa District, fr., 12 Apr 2003 (as <italic><tp:taxon-name><tp:taxon-name-part taxon-name-part-type="genus" reg="Garcinia">Garcinia</tp:taxon-name-part></tp:taxon-name></italic> sp.), <italic>D. J. Middleton et al. 2159</italic> (A [A00466330], BKF); • Chang Fa Waterfall, Khao Lak-Lam Ru National Park, Takua Pa District, fl., 12 Jun 2004 (as <italic><tp:taxon-name><tp:taxon-name-part taxon-name-part-type="genus" reg="Garcinia">Garcinia</tp:taxon-name-part></tp:taxon-name></italic> sp.), <italic>S. Gardner &amp; P. Sidisunthorn ST0730</italic> (K); • Ton Pling Waterfall, Khao Lak-Lam Ru National Park, Thai Mueang District, fr., 20 Oct 2004 (as <italic><tp:taxon-name><tp:taxon-name-part taxon-name-part-type="genus" reg="Garcinia">Garcinia</tp:taxon-name-part></tp:taxon-name></italic> sp.), <italic>S. Gardner &amp; P. Tippayasri ST0749</italic> (K), <italic>ST0749a</italic> (K); • Si Phangnga National Park, Khura Buri District, fl., 11 Dec 2003 (as <italic><tp:taxon-name><tp:taxon-name-part taxon-name-part-type="genus" reg="Garcinia">Garcinia</tp:taxon-name-part></tp:taxon-name></italic> sp.), <italic>A. S. Barfod et al. 558</italic> (AAU); • ibid., fl., 24 Jun 2004 (as <italic><tp:taxon-name><tp:taxon-name-part taxon-name-part-type="genus" reg="Garcinia">Garcinia</tp:taxon-name-part></tp:taxon-name></italic> sp.), <italic>S. Gardner &amp; P. Sidisunthorn ST0849</italic> (K); • Ko Phra Thong, Khura Buri District, fl., 26 Apr 2005 (as <italic><tp:taxon-name><tp:taxon-name-part taxon-name-part-type="genus" reg="Garcinia">G.</tp:taxon-name-part> <tp:taxon-name-part taxon-name-part-type="species" reg="acuminata">acuminata</tp:taxon-name-part></tp:taxon-name></italic>), C. Phengklai et al. 15004 (BKF); • Bangwan Stream, Khura Buri District, ♀ fl. &amp; fr., 26 Nov 2006 (as <italic><tp:taxon-name><tp:taxon-name-part taxon-name-part-type="genus" reg="Garcinia">G.</tp:taxon-name-part> <tp:taxon-name-part taxon-name-part-type="species" reg="eugeniifolia">eugeniifolia</tp:taxon-name-part></tp:taxon-name></italic>), <italic>T. Muadsub 164</italic> (BKF, PSU)]; • Phuket [Hill near Thalang District, fr., 8 May 1968 (as <italic><tp:taxon-name><tp:taxon-name-part taxon-name-part-type="genus" reg="Garcinia">Garcinia</tp:taxon-name-part></tp:taxon-name></italic> sp.), <italic>C. F. van Beusekom &amp; C. Phengkhlai 657</italic> (AAU, C, K, P [P05062038]); • Khao Phra Thaeo, ♂ fl., 12 Jul 1979 (as <italic><tp:taxon-name><tp:taxon-name-part taxon-name-part-type="genus" reg="Garcinia">Garcinia</tp:taxon-name-part></tp:taxon-name></italic> sp.), <italic>C. Niyomdham et al. 291</italic> (AAU, BKF, C, K, P [P05061703]); • Ton Sai Waterfall, fr., 17 Mar 1981 (as <italic><tp:taxon-name><tp:taxon-name-part taxon-name-part-type="genus" reg="Garcinia">Garcinia</tp:taxon-name-part></tp:taxon-name></italic> sp.), <italic>G. Congdon 1310</italic> (PSU); • Locality unspecified, fr., 8 Aug 2017, <italic>U. Veesommai s.n.</italic> (BK)]; • Krabi [Ao Luk District, ♂ fl., 14 Mar 1930, <italic>A. F. G. Kerr 18558</italic> (BK, BM, C, E [E00839781], K, L [L2416508], P [P05061544]); • Than Bok Khorani National Park, fl., 10 May 1973 (as <italic><tp:taxon-name><tp:taxon-name-part taxon-name-part-type="genus" reg="Garcinia">Garcinia</tp:taxon-name-part></tp:taxon-name></italic> sp.), <italic>R. Geesink &amp; T. Santisuk 5320</italic> (BKF); • Ko Phi Phi, fl., 9 Apr 1930, <italic>A. F. G. Kerr 18894</italic> (AAU, BK, BM, E [E00839783], K); • ibid., fr., 9 Apr 1930, <italic>A. F. G. Kerr 18900</italic> (BM, E [E00839785], K); • Khao Pra Bang Khram Wildlife Sanctuary, Khlong Thom District, ♂ fl., 5 Apr 1988 (as <italic><tp:taxon-name><tp:taxon-name-part taxon-name-part-type="genus" reg="Garcinia">G.</tp:taxon-name-part> <tp:taxon-name-part taxon-name-part-type="species" reg="rostrata">rostrata</tp:taxon-name-part></tp:taxon-name></italic>), <italic>C. Niyomdham &amp; W. Ueachirakan 1774</italic> (AAU, BKF 089423, C, K, L [L2417529], P [P04701340]); • ibid., fr., 5 Oct 2005, <italic>J. F. Maxwell 05-542</italic> (BKF, CMUB, L [L3878267, L3878268]); • ibid., ♂ fl., 23 Mar 2006, <italic>J. F. Maxwell 06-177</italic> (CMUB, L [L3878638], QBG); • ibid., sterile, 15 Feb 2022, <italic>C. Ngernsaengsaruay &amp; W. Boonthasak G64-15022022</italic> (BKF); • Khao No Chuchi, fr., 28 Feb 1994 (as <italic><tp:taxon-name><tp:taxon-name-part taxon-name-part-type="genus" reg="Garcinia">Garcinia</tp:taxon-name-part></tp:taxon-name></italic> sp.), <italic>A. S. Barfod et al. 45276</italic> (BKF, K); • Khao Phanom Bencha National Park, 14 Feb 2022, <italic>C. Ngernsaengsaruay</italic> personal observation with photos]; • Nakhon Si Thammarat [Ao Wang Khram, Thung Song District, young fr., 25 Jul 1929, <italic>Rabil 200</italic> (AAU, BK, BM, E [E00839789], K); • Chawang District, fr., 20 Feb 1957 (as <italic><tp:taxon-name><tp:taxon-name-part taxon-name-part-type="genus" reg="Garcinia">Garcinia</tp:taxon-name-part></tp:taxon-name></italic> sp.), <italic>Snan 922</italic> (BKF); • Karom Waterfall, Khao Luang National Park, Lan Saka District, fr., 23 Aug 1980 (as <italic><tp:taxon-name><tp:taxon-name-part taxon-name-part-type="genus" reg="Garcinia">G.</tp:taxon-name-part> <tp:taxon-name-part taxon-name-part-type="species" reg="eugeniifolia">eugeniifolia</tp:taxon-name-part></tp:taxon-name></italic>), <italic>P. Sirirugsa 331</italic> (PSU); • ibid., ♂ fl., 13 Apr 1985, <italic>J. F. Maxwell 85-385</italic> (AAU, BKF, E [E00839787], L [L2416499], PSU); • ibid., ♂ fl., 16 Nov 1985, <italic>J. F. Maxwell 85-1026</italic> (BKF, E [E00839782], L [L2416516], PSU)]; • Phatthalung [Khao Ok Thalu, ♂ fl., 21 Apr 1928, <italic>A. F. G. Kerr 15337</italic> (BK, BM, K); • Si Nakharin roadside Trang to Phatthalung, fr., 25 Dec 2006 (as <italic><tp:taxon-name><tp:taxon-name-part taxon-name-part-type="genus" reg="Garcinia">Garcinia</tp:taxon-name-part></tp:taxon-name></italic> sp.), <italic>R. Pooma et al. 6619</italic> (BKF)]; • Trang [Khao Soi Dao, ♂ fl., 28 Apr 1930, <italic>A. F. G. Kerr 19180</italic> (BK, BM, C, K, L [L2416509], P [P05061546]); • Kachong, ♀ fl., April 1949 (as <italic><tp:taxon-name><tp:taxon-name-part taxon-name-part-type="genus" reg="Garcinia">G.</tp:taxon-name-part> <tp:taxon-name-part taxon-name-part-type="species" reg="rostrata">rostrata</tp:taxon-name-part></tp:taxon-name></italic>), <italic>S. Boonkerd 42</italic> (BKF); • ibid., ♂ fl., 5 April 1949 (as <italic><tp:taxon-name><tp:taxon-name-part taxon-name-part-type="genus" reg="Garcinia">G.</tp:taxon-name-part> <tp:taxon-name-part taxon-name-part-type="species" reg="rostrata">rostrata</tp:taxon-name-part></tp:taxon-name></italic>), <italic>S. Boonkerd 52</italic> (BKF); • ibid., 17 April 1949 (as <italic><tp:taxon-name><tp:taxon-name-part taxon-name-part-type="genus" reg="Garcinia">G.</tp:taxon-name-part> <tp:taxon-name-part taxon-name-part-type="species" reg="rostrata">rostrata</tp:taxon-name-part></tp:taxon-name></italic>), <italic>S. Boonkerd 71</italic> (BKF); • Khao Chong, fl., 25 Jan 1958 (as <tp:taxon-name><tp:taxon-name-part taxon-name-part-type="genus" reg="Garcinia">G.</tp:taxon-name-part> <tp:taxon-name-part taxon-name-part-type="uncertainty-rank">cf.</tp:taxon-name-part> <tp:taxon-name-part taxon-name-part-type="species" reg="rostrata">rostrata</tp:taxon-name-part></tp:taxon-name>), <italic>T. Smitinand 4099</italic> (BKF); • ibid., 13 Oct 1965 (as <italic><tp:taxon-name><tp:taxon-name-part taxon-name-part-type="genus" reg="Garcinia">Garcinia</tp:taxon-name-part></tp:taxon-name></italic> sp.), <italic>C. Boonnab 65</italic> (BKF); • ibid., fl. 12 Apr 1966 (as <italic><tp:taxon-name><tp:taxon-name-part taxon-name-part-type="genus" reg="Garcinia">Garcinia</tp:taxon-name-part></tp:taxon-name></italic> sp.), <italic>C. Boonnab 473</italic> (BKF); • ibid., fr., 1 Feb 1969, <italic>S. Phusomsaeng &amp; S. Pinnin 46</italic> (BKF, C, K); • ibid., ♂ fl., 20 Apr 1969, <italic>S. Phusomsaeng 217</italic> (BKF, C, K, L [L2416511]); • ibid., fl., 18 Jun 1969 (as <italic><tp:taxon-name><tp:taxon-name-part taxon-name-part-type="genus" reg="Garcinia">Garcinia</tp:taxon-name-part></tp:taxon-name></italic> sp.), <italic>B. Sangkhachand 1883</italic> (BK); • ibid., fl., 22 Jun 1969 (as <italic><tp:taxon-name><tp:taxon-name-part taxon-name-part-type="genus" reg="Garcinia">Garcinia</tp:taxon-name-part></tp:taxon-name></italic> sp.), <italic>B. Sangkhachand 1901</italic> (BK); • ibid., fl., 1 Jul 1969 (as <italic><tp:taxon-name><tp:taxon-name-part taxon-name-part-type="genus" reg="Garcinia">Garcinia</tp:taxon-name-part></tp:taxon-name></italic> sp.), <italic>B. Sangkhachand 1945</italic> (BK); • ibid., ♀ fl., 6 Apr 1971 (as <italic><tp:taxon-name><tp:taxon-name-part taxon-name-part-type="genus" reg="Garcinia">Garcinia</tp:taxon-name-part></tp:taxon-name></italic> sp., <italic><tp:taxon-name><tp:taxon-name-part taxon-name-part-type="genus" reg="Garcinia">G.</tp:taxon-name-part> <tp:taxon-name-part taxon-name-part-type="species" reg="eugeniifolia">eugeniifolia</tp:taxon-name-part></tp:taxon-name></italic>), <italic>S. Phusomsaeng 419</italic> (BKF, C, K, P [P05062018]); • ibid., young fr., 13 Aug 1975, <italic>J. F. Maxwell 75-817</italic> (AAU, BK, L [L2416501]); • ibid., ♂ fl., 18 Jun 1987, <italic>J. F. Maxwell 87-580</italic> (AAU, BKF, L [L2416518], PSU, P [P05061537]); • ibid., fr., 24 Mar 1993 (as <italic><tp:taxon-name><tp:taxon-name-part taxon-name-part-type="genus" reg="Garcinia">Garcinia</tp:taxon-name-part></tp:taxon-name></italic> sp.), <italic>P. Chantaranothai et al. 1342</italic> (K); • Khao Chong 16-hectare plot, fl., Feb 2001 (as <italic><tp:taxon-name><tp:taxon-name-part taxon-name-part-type="genus" reg="Garcinia">Garcinia</tp:taxon-name-part></tp:taxon-name></italic> sp.), <italic>A. Sinbumroong &amp; S. Davies AS211</italic> (BKF); • ibid. fr., Feb 2001 (as <italic><tp:taxon-name><tp:taxon-name-part taxon-name-part-type="genus" reg="Garcinia">Garcinia</tp:taxon-name-part></tp:taxon-name></italic> sp.), <italic>A. Sinbumroong &amp; S. Davies AS229</italic> (BKF); • Khao Chong, Chong Subdistrict, Na Yong District, fr., 16 Feb 2022, <italic>C. Ngernsaengsaruay &amp; W. Boonthasak G65-16022022</italic> (BKF); • ibid., fr. (spirit collection), 17 Mar 2004, <italic>C. Ngernsaengsaruay G59-17032004</italic> (BKF); • Thung Khai Botanical Garden, Thung Khai Subdistrict, Yan Ta Khao District, ♂ fl. (spirit collection), 18 Mar 2004, <italic>C. Ngernsaengsaruay G60-18032004</italic> (BKF); • Locality unspecified, fr., 4 Dec 1971 (as <italic><tp:taxon-name><tp:taxon-name-part taxon-name-part-type="genus" reg="Garcinia">G.</tp:taxon-name-part> <tp:taxon-name-part taxon-name-part-type="species" reg="rostrata">rostrata</tp:taxon-name-part></tp:taxon-name></italic>), <italic>S. Pinnin et al. 318</italic> (BKF, C); • Locality unspecified, young fr., 13 Jun 1973 (as <italic><tp:taxon-name><tp:taxon-name-part taxon-name-part-type="genus" reg="Garcinia">Garcinia</tp:taxon-name-part></tp:taxon-name></italic> sp.), <italic>S. Phusomsaeng et al. 1609</italic> (BKF, C, K, P [P05062013]); • Locality unspecified, fr., 1 Dec 1974 (as <italic><tp:taxon-name><tp:taxon-name-part taxon-name-part-type="genus" reg="Garcinia">Garcinia</tp:taxon-name-part></tp:taxon-name></italic> sp., <italic><tp:taxon-name><tp:taxon-name-part taxon-name-part-type="genus" reg="Garcinia">G.</tp:taxon-name-part> <tp:taxon-name-part taxon-name-part-type="species" reg="acuminata">acuminata</tp:taxon-name-part></tp:taxon-name></italic>), <italic>B. Nimanong &amp; S. Phusomsaeng 1608</italic> (BKF, C, K, P [P05062043]); • Peninsular Botanic Gardens, Thung Khai, ♀ fl. &amp; fr., 6 Apr 1988 (as <italic><tp:taxon-name><tp:taxon-name-part taxon-name-part-type="genus" reg="Garcinia">G.</tp:taxon-name-part> <tp:taxon-name-part taxon-name-part-type="species" reg="rostrata">rostrata</tp:taxon-name-part></tp:taxon-name></italic>), <italic>C. Niyomdham &amp; W. Ueachirakan 1779</italic> (AAU, BKF, C, K, L [L2417530], P [P04701339]); • ibid., fl., 21 Feb 1995, <italic>N. Chintana 13</italic> (BKF); • ibid., young fr., 2 Sep 1997, <italic>V. Chamchumroon et al. 1/3</italic> (BKF); • ibid., fr., 23 Jan 1997, <italic>V. Chamchumroon 3/4</italic> (BKF); • ibid., fl. &amp; fr., 16 Jan 2001, <italic>S. Praknuk et al. 6</italic> (BKF); • ibid., fr., 24 Apr 2001, <italic>S. Praknuk et al. 3</italic> (BKF); • ibid., fr., 24 Apr 2001, <italic>S. Praknuk et al. s.n.</italic> (BKF131169); • ibid., fl., 22 Feb 2004 (as <italic><tp:taxon-name><tp:taxon-name-part taxon-name-part-type="genus" reg="Garcinia">Garcinia</tp:taxon-name-part></tp:taxon-name></italic> sp.), <italic>S. Gardner &amp; P. Sidisunthorn ST0060</italic> (K); • ibid., fr., 23 Feb 2004 (as <italic><tp:taxon-name><tp:taxon-name-part taxon-name-part-type="genus" reg="Garcinia">Garcinia</tp:taxon-name-part></tp:taxon-name></italic> sp.), S. <italic>Gardner &amp; P. Sidisunthorn ST0069</italic> (K); • ibid., fr., 17 Nov 2012 (as <italic><tp:taxon-name><tp:taxon-name-part taxon-name-part-type="genus" reg="Garcinia">Garcinia</tp:taxon-name-part></tp:taxon-name></italic> sp.), <italic>V. Chamchumroon et al. 5670</italic> (BKF); • Sai Rung Waterfall, fr., May 2001 (as <italic><tp:taxon-name><tp:taxon-name-part taxon-name-part-type="genus" reg="Garcinia">Garcinia</tp:taxon-name-part></tp:taxon-name></italic> sp.), <italic>A. Sinbumroong &amp; S. Davies AS6</italic> (A [A00466128], BKF); • Khao Banthat, Yan Ta Khao District, fl., 7 Apr 2003 (as <italic><tp:taxon-name><tp:taxon-name-part taxon-name-part-type="genus" reg="Garcinia">Garcinia</tp:taxon-name-part></tp:taxon-name></italic> sp.), <italic>D. J. Middleton et al. 1986</italic> (A [A00466336], BKF)]; • Satun [Adang, fr., 12 Jan 1928, <italic>A. F. G. Kerr 14017</italic> (C, K, L [L2416469], P [P05061547]); • Ao Son, Tarutao National Park, La Ngu District, fl., 10 Feb 2005 (as <italic><tp:taxon-name><tp:taxon-name-part taxon-name-part-type="genus" reg="Garcinia">Garcinia</tp:taxon-name-part></tp:taxon-name></italic> sp.), <italic>P. Sidisunthorn &amp; P. Tippayasri ST1484</italic> (K); • Ko Tarutao, fl., 8 Apr 2008 (as <italic><tp:taxon-name><tp:taxon-name-part taxon-name-part-type="genus" reg="Garcinia">Garcinia</tp:taxon-name-part></tp:taxon-name></italic> sp.), <italic>C. Phengkhlai 15728</italic> (BKF); • ibid., fl., 7 Apr 2008, <italic>B. Sonsupab 3899</italic> (BK); • ibid., fr., 9 Apr 2008, <italic>B. Sonsupab 3903</italic> (BK)]; • Songkhla [Ton Nga Chang Wildlife Sanctuary, Hat Yai District, ♂ fl., 2 Oct 1984 (as <italic><tp:taxon-name><tp:taxon-name-part taxon-name-part-type="genus" reg="Garcinia">Garcinia</tp:taxon-name-part></tp:taxon-name></italic> sp.), <italic>J. F. Maxwell 84-273</italic> (P [P04899144], PSU); • ibid., ♂ fl., 22 Jan 1985, <italic>J. F. Maxwell 85-88</italic> (PSU); • Suan Toon Waterfall, ♂ fl., 12 Feb 1985, <italic>J. F. Maxwell 85-180</italic> (BKF, P [P04788046], PSU); • Khao Khlong Rang, Na Mom District, ♀ fl., 15 Feb 1986, <italic>J. F. Maxwell 86-66</italic> (AAU, BKF, E [E00839784], L [L2416497], PSU)]; • Pattani [Kola Po, ♀ fl., 5 Apr 1928, <italic>A. F. G. Kerr 15072</italic> (AAU, BK, BM, C, E [E00160910], K)]; • Yala [Locality unspecified, ♂ fl., 29 Jan 1931, <italic>Put 3656</italic> (AAU, BK, BM, K); • Khao Joh Tong, Wang Sai, Betong District, fr., 22 May 2000 (as <italic><tp:taxon-name><tp:taxon-name-part taxon-name-part-type="genus" reg="Garcinia">G.</tp:taxon-name-part> <tp:taxon-name-part taxon-name-part-type="species" reg="eugeniifolia">eugeniifolia</tp:taxon-name-part></tp:taxon-name></italic>), <italic>C. Niyomdham 6169</italic> (AAU, BKF)]; • Narathiwat [Bacho District, fr., 22 Nov 1961, <italic>B. Sangkhachand 258</italic> (BKF, K, L [L2416512]); • Ra-ngae District, 16 Dec 1961 (as <italic><tp:taxon-name><tp:taxon-name-part taxon-name-part-type="genus" reg="Garcinia">Garcinia</tp:taxon-name-part></tp:taxon-name></italic> sp.), <italic>B. Sangkhachand 933</italic> (C, K, P); • Khlong Ai Kading, Hala Bala Wildlife Sanctuary, fr., 21 Feb 2003, <italic>C. Niyomdham &amp; P. Puudjaa 7076</italic> (BKF); • Hala Bala Wildlife Sanctuary, fr., 22 Feb 2005, <italic>C. Niyomdham &amp; P. Puudjaa 7271</italic> (BKF); • Khlong Saphan Song, Hala Bala Wildlife Sanctuary, Waeng District, fl., 28 Apr 2011 (as <italic><tp:taxon-name><tp:taxon-name-part taxon-name-part-type="genus" reg="Garcinia">Garcinia</tp:taxon-name-part></tp:taxon-name></italic> sp.), <italic>P. Puudjaa et al. 1689</italic> (BKF)]; • Region and Province unspecified [Locality unspecified, s.d., <italic>A. F. G. Kerr 61</italic> (C)].</p><fig id="F1" position="float" orientation="portrait"><object-id xmlns:xlink="http://www.w3.org/1999/xlink" content-type="doi" xlink:type="simple">10.3897/phytokeys.261.156445.figure1</object-id><object-id xmlns:xlink="http://www.w3.org/1999/xlink" content-type="arpha" xlink:type="simple">7F7BE97A-2B83-5B24-83DE-CFB2CAE635BD</object-id><label>Figure 1.</label><caption><p><italic><tp:taxon-name>
              <tp:taxon-name-part taxon-name-part-type="genus" reg="Garcinia">Garcinia</tp:taxon-name-part> <tp:taxon-name-part taxon-name-part-type="species" reg="merguensis">merguensis</tp:taxon-name-part></tp:taxon-name></italic>. A. Branchlets, leaves, and fruits; B. Variation in leaf shape and apex; C. Branchlets, inflorescences with female flowers; D. Male flower; E. Female flower; F. Branchlet and fruits; G. Fruit and seeds. Photo: Drawn by Wanwisa Bhuchaisri.</p></caption><graphic xmlns:xlink="http://www.w3.org/1999/xlink" xlink:href="phytokeys-261-275_article-156445__-g001.jpg" position="float" orientation="portrait" xlink:type="simple" id="oo_1399190.jpg"><uri content-type="original_file" xlink:type="simple">https://binary.pensoft.net/fig/1399190</uri></graphic></fig><fig id="F2" position="float" orientation="portrait"><object-id xmlns:xlink="http://www.w3.org/1999/xlink" content-type="doi" xlink:type="simple">10.3897/phytokeys.261.156445.figure2</object-id><object-id xmlns:xlink="http://www.w3.org/1999/xlink" content-type="arpha" xlink:type="simple">5EFDA1F6-B939-5E1A-A6C9-D96D26ABC2B9</object-id><label>Figure 2.</label><caption><p><italic><tp:taxon-name>
              <tp:taxon-name-part taxon-name-part-type="genus" reg="Garcinia">Garcinia</tp:taxon-name-part> <tp:taxon-name-part taxon-name-part-type="species" reg="merguensis">merguensis</tp:taxon-name-part></tp:taxon-name></italic>. A. Slashed bark with white exudate; B, C. Branchlets, mature and young leaves; D, E. Branchlets, leaves, and female flowers; F. Branchlets, leaves, and fruits; G. Mature and ripe fruits and seeds. Photos: Chatchai Ngernsaengsaruay.</p></caption><graphic xmlns:xlink="http://www.w3.org/1999/xlink" xlink:href="phytokeys-261-275_article-156445__-g002.jpg" position="float" orientation="portrait" xlink:type="simple" id="oo_1399191.jpg"><uri content-type="original_file" xlink:type="simple">https://binary.pensoft.net/fig/1399191</uri></graphic></fig><fig id="F3" position="float" orientation="portrait"><object-id xmlns:xlink="http://www.w3.org/1999/xlink" content-type="doi" xlink:type="simple">10.3897/phytokeys.261.156445.figure3</object-id><object-id xmlns:xlink="http://www.w3.org/1999/xlink" content-type="arpha" xlink:type="simple">4B359B99-1B7A-5F2D-B415-39E637252820</object-id><label>Figure 3.</label><caption><p><italic><tp:taxon-name>
              <tp:taxon-name-part taxon-name-part-type="genus" reg="Garcinia">Garcinia</tp:taxon-name-part> <tp:taxon-name-part taxon-name-part-type="species" reg="merguensis">merguensis</tp:taxon-name-part></tp:taxon-name></italic>. A. Lectotype of <italic><tp:taxon-name><tp:taxon-name-part taxon-name-part-type="genus" reg="Garcinia">Garcinia</tp:taxon-name-part> <tp:taxon-name-part taxon-name-part-type="species" reg="merguensis">merguensis</tp:taxon-name-part></tp:taxon-name></italic>, <italic>W. Griffith 96</italic> (K [K000677610]) from Mergui, Myanmar, designated by <xref ref-type="bibr" rid="B25">Maheshwari (1964)</xref>; B. Lectotype of <tp:taxon-name><tp:taxon-name-part taxon-name-part-type="genus" reg="Garcinia">Garcinia</tp:taxon-name-part> <tp:taxon-name-part taxon-name-part-type="species" reg="merguensis">merguensis</tp:taxon-name-part> <tp:taxon-name-part taxon-name-part-type="infraspecific-rank">var.</tp:taxon-name-part> <tp:taxon-name-part taxon-name-part-type="variety" reg="truncata">truncata</tp:taxon-name-part></tp:taxon-name>, a synonym of <italic><tp:taxon-name><tp:taxon-name-part taxon-name-part-type="genus" reg="Garcinia">Garcinia</tp:taxon-name-part> <tp:taxon-name-part taxon-name-part-type="species" reg="merguensis">merguensis</tp:taxon-name-part></tp:taxon-name></italic>, <italic>J. B. L. Pierre 3630</italic> (P [P05061522]) from ad Cay Cong in prov. Tayninh gallicae austro <tp:taxon-name>Cochinchinae</tp:taxon-name>, Vietnam, designated here. Photos: The Board of Trustees of the RBG, Kew, <ext-link xmlns:xlink="http://www.w3.org/1999/xlink" xlink:href="http://specimens.kew.org/herbarium/K000677610" ext-link-type="uri" xlink:type="simple">http://specimens.kew.org/herbarium/K000677610</ext-link> (A), Muséum National d’Histoire Naturelle, Paris, France (MNHN), <ext-link xmlns:xlink="http://www.w3.org/1999/xlink" xlink:href="http://coldb.mnhn.fr/catalognumber/mnhn/p/p05061522" ext-link-type="uri" xlink:type="simple">http://coldb.mnhn.fr/catalognumber/mnhn/p/p05061522</ext-link> (B).</p></caption><graphic xmlns:xlink="http://www.w3.org/1999/xlink" xlink:href="phytokeys-261-275_article-156445__-g003.jpg" position="float" orientation="portrait" xlink:type="simple" id="oo_1399192.jpg"><uri content-type="original_file" xlink:type="simple">https://binary.pensoft.net/fig/1399192</uri></graphic></fig><fig id="F4" position="float" orientation="portrait"><object-id xmlns:xlink="http://www.w3.org/1999/xlink" content-type="doi" xlink:type="simple">10.3897/phytokeys.261.156445.figure4</object-id><object-id xmlns:xlink="http://www.w3.org/1999/xlink" content-type="arpha" xlink:type="simple">BF53C9E1-E395-57E2-AF65-B1F3D2F606ED</object-id><label>Figure 4.</label><caption><p><italic><tp:taxon-name>
              <tp:taxon-name-part taxon-name-part-type="genus" reg="Garcinia">Garcinia</tp:taxon-name-part> <tp:taxon-name-part taxon-name-part-type="species" reg="merguensis">merguensis</tp:taxon-name-part></tp:taxon-name></italic>. A. Lectotype of <tp:taxon-name><tp:taxon-name-part taxon-name-part-type="genus" reg="Garcinia">Garcinia</tp:taxon-name-part> <tp:taxon-name-part taxon-name-part-type="species" reg="merguensis">merguensis</tp:taxon-name-part> <tp:taxon-name-part taxon-name-part-type="infraspecific-rank">var.</tp:taxon-name-part> <tp:taxon-name-part taxon-name-part-type="variety" reg="pyramidata">pyramidata</tp:taxon-name-part></tp:taxon-name>, a synonym of <italic><tp:taxon-name><tp:taxon-name-part taxon-name-part-type="genus" reg="Garcinia">Garcinia</tp:taxon-name-part> <tp:taxon-name-part taxon-name-part-type="species" reg="merguensis">merguensis</tp:taxon-name-part></tp:taxon-name></italic>, <italic>J. B. L. Pierre 3638</italic> (P [P05062835]) from ad montem Cam Chay in prov. Kampot, Cambodia, designated here; B. Lectotype of <italic><tp:taxon-name><tp:taxon-name-part taxon-name-part-type="genus" reg="Garcinia">Garcinia</tp:taxon-name-part> <tp:taxon-name-part taxon-name-part-type="species" reg="lanceolata">lanceolata</tp:taxon-name-part></tp:taxon-name></italic>, a synonym of <italic><tp:taxon-name><tp:taxon-name-part taxon-name-part-type="genus" reg="Garcinia">Garcinia</tp:taxon-name-part> <tp:taxon-name-part taxon-name-part-type="species" reg="merguensis">merguensis</tp:taxon-name-part></tp:taxon-name></italic>, <italic>M. Haniff 1073</italic> (K [K000677649]) from Langkawi, Pulau Terutau, Telok Udang, Malaysia, designated here. Photos: Muséum National d’Histoire Naturelle, Paris, France (MNHN), <ext-link xmlns:xlink="http://www.w3.org/1999/xlink" xlink:href="http://coldb.mnhn.fr/catalognumber/mnhn/p/p05062835" ext-link-type="uri" xlink:type="simple">http://coldb.mnhn.fr/catalognumber/mnhn/p/p05062835</ext-link> (A), The Board of Trustees of the RBG, Kew, <ext-link xmlns:xlink="http://www.w3.org/1999/xlink" xlink:href="http://specimens.kew.org/herbarium/K000677649" ext-link-type="uri" xlink:type="simple">http://specimens.kew.org/herbarium/K000677649</ext-link> (B).</p></caption><graphic xmlns:xlink="http://www.w3.org/1999/xlink" xlink:href="phytokeys-261-275_article-156445__-g004.jpg" position="float" orientation="portrait" xlink:type="simple" id="oo_1399193.jpg"><uri content-type="original_file" xlink:type="simple">https://binary.pensoft.net/fig/1399193</uri></graphic></fig><fig id="F5" position="float" orientation="portrait"><object-id xmlns:xlink="http://www.w3.org/1999/xlink" content-type="doi" xlink:type="simple">10.3897/phytokeys.261.156445.figure5</object-id><object-id xmlns:xlink="http://www.w3.org/1999/xlink" content-type="arpha" xlink:type="simple">90B6084D-3FA4-5A24-9EF7-D58DDBF067F2</object-id><label>Figure 5.</label><caption><p>Distribution of <italic><tp:taxon-name><tp:taxon-name-part taxon-name-part-type="genus" reg="Garcinia">Garcinia</tp:taxon-name-part> <tp:taxon-name-part taxon-name-part-type="species" reg="merguensis">merguensis</tp:taxon-name-part></tp:taxon-name></italic>. It is known from India (Assam, Andaman, and Nicobar Islands), Bangladesh, Myanmar (Tenasserim, Mergui Archipelago), Sumatra, and Borneo. In Thailand, this species is found in all floristic regions. Map: Pichet Chonton and Chatchai Ngernsaengsaruay.</p></caption><graphic xmlns:xlink="http://www.w3.org/1999/xlink" xlink:href="phytokeys-261-275_article-156445__-g005.jpg" position="float" orientation="portrait" xlink:type="simple" id="oo_1399194.jpg"><uri content-type="original_file" xlink:type="simple">https://binary.pensoft.net/fig/1399194</uri></graphic></fig></tp:treatment-sec><ref-list><ref id="B25"><mixed-citation xmlns:xlink="http://www.w3.org/1999/xlink" xlink:type="simple"><person-group><name name-style="western"><surname>Maheshwari</surname><given-names>JK</given-names></name></person-group> (<year>1964</year>) <article-title>Taxonomic studies on Indian <tp:taxon-name><tp:taxon-name-part taxon-name-part-type="family">Guttiferae</tp:taxon-name-part></tp:taxon-name> III. the genus <italic><tp:taxon-name><tp:taxon-name-part taxon-name-part-type="genus">Garcinia</tp:taxon-name-part></tp:taxon-name></italic> L. s.l.</article-title><source>Bulletin of the Botanical Survey of India</source><volume>6</volume>: <fpage>107</fpage>–<lpage>135</lpage>. <ext-link xlink:href="10.20324/nelumbo/v6/1964/76375" ext-link-type="doi" xlink:type="simple">https://doi.org/10.20324/nelumbo/v6/1964/76375</ext-link></mixed-citation></ref><ref id="B19"><mixed-citation xmlns:xlink="http://www.w3.org/1999/xlink" xlink:type="simple"><person-group><name name-style="western"><surname>Jabit</surname><given-names>ML</given-names></name><name name-style="western"><surname>Wahyuni</surname><given-names>FS</given-names></name><name name-style="western"><surname>Khalid</surname><given-names>R</given-names></name><name name-style="western"><surname>Israf</surname><given-names>DA</given-names></name><name name-style="western"><surname>Shaari</surname><given-names>K</given-names></name><name name-style="western"><surname>Lajis</surname><given-names>NH</given-names></name><name name-style="western"><surname>Stanslas</surname><given-names>J</given-names></name></person-group> (<year>2009</year>) <article-title>Cytotoxic and nitric oxide inhibitory activities of methanol extracts of <italic><tp:taxon-name><tp:taxon-name-part taxon-name-part-type="genus">Garcinia</tp:taxon-name-part></tp:taxon-name></italic> species.</article-title><source>Pharmaceutical Biology</source><volume>47</volume>(<issue>11</issue>): <fpage>1019</fpage>–<lpage>1026</lpage>. <ext-link xlink:href="10.3109/13880200902973787" ext-link-type="doi" xlink:type="simple">https://doi.org/10.3109/13880200902973787</ext-link></mixed-citation></ref><ref id="B7"><mixed-citation xmlns:xlink="http://www.w3.org/1999/xlink" xlink:type="simple"><person-group><name name-style="western"><surname>de Kok</surname><given-names>R</given-names></name></person-group> (<year>2024a</year>) <italic><tp:taxon-name><tp:taxon-name-part taxon-name-part-type="genus">Garcinia</tp:taxon-name-part> <tp:taxon-name-part taxon-name-part-type="species">merguensis</tp:taxon-name-part></tp:taxon-name></italic>. The IUCN Red List of Threatened Species 2024. <ext-link xlink:href="https://www.iucnredlist.org/species/218981822/218992556" ext-link-type="uri" xlink:type="simple">https://www.iucnredlist.org/species/218981822/218992556</ext-link> [accessed 16 March 2025]</mixed-citation></ref><ref id="B43"><mixed-citation xmlns:xlink="http://www.w3.org/1999/xlink" xlink:type="simple"><person-group><name name-style="western"><surname>Pooma</surname><given-names>R</given-names></name><name name-style="western"><surname>Suddee</surname><given-names>S [Eds]</given-names></name></person-group> (<year>2014</year>) Tem Smitinand’s Thai Plant Names, Revised Edition 2014. Office of the Forest Herbarium, Forest and Plant Conservation Research Office, Department of National Parks, Wildlife and Plant Conservation, Bangkok, 260–261.</mixed-citation></ref><ref id="B47"><mixed-citation xmlns:xlink="http://www.w3.org/1999/xlink" xlink:type="simple"><person-group><name name-style="western"><surname>Ridley</surname><given-names>HN</given-names></name></person-group> (<year>1922</year>) <tp:taxon-name><tp:taxon-name-part taxon-name-part-type="family">Guttiferae</tp:taxon-name-part></tp:taxon-name>. The Flora of the Malay Peninsula (Vol. 1). L. Reeve &amp; Co. Ltd, London, 166–192. <ext-link xlink:href="10.5962/bhl.title.10921" ext-link-type="doi" xlink:type="simple">https://doi.org/10.5962/bhl.title.10921</ext-link></mixed-citation></ref><ref id="B41"><mixed-citation xmlns:xlink="http://www.w3.org/1999/xlink" xlink:type="simple"><person-group><name name-style="western"><surname>Pierre</surname><given-names>JBL</given-names></name></person-group> (<year>1883</year>) Flore Forestiére de la Cochinchine (Vol. 1(5)). Octave Doin, Éditeur, Paris, 65–83.</mixed-citation></ref><ref id="B60"><mixed-citation xmlns:xlink="http://www.w3.org/1999/xlink" xlink:type="simple"><person-group><name name-style="western"><surname>Turland</surname><given-names>NJ</given-names></name><name name-style="western"><surname>Wiersema</surname><given-names>JH</given-names></name><name name-style="western"><surname>Barrie</surname><given-names>FR</given-names></name><name name-style="western"><surname>Greuter</surname><given-names>W</given-names></name><name name-style="western"><surname>Hawksworth</surname><given-names>DL</given-names></name><name name-style="western"><surname>Herendeen</surname><given-names>PS</given-names></name><name name-style="western"><surname>Knapp</surname><given-names>S</given-names></name><name name-style="western"><surname>Kusber</surname><given-names>WH</given-names></name><name name-style="western"><surname>Li</surname><given-names>DZ</given-names></name><name name-style="western"><surname>Marhold</surname><given-names>K</given-names></name><name name-style="western"><surname>May</surname><given-names>TW</given-names></name><name name-style="western"><surname>McNeill</surname><given-names>J</given-names></name><name name-style="western"><surname>Monro</surname><given-names>AM</given-names></name><name name-style="western"><surname>Prado</surname><given-names>J</given-names></name><name name-style="western"><surname>Price</surname><given-names>MJ</given-names></name><name name-style="western"><surname>Smith</surname><given-names>GF</given-names></name></person-group> (<year>2018</year>) International Code of Nomenclature for <tp:taxon-name><tp:taxon-name-part taxon-name-part-type="above-family">Algae</tp:taxon-name-part></tp:taxon-name>, <tp:taxon-name><tp:taxon-name-part taxon-name-part-type="kingdom">Fungi</tp:taxon-name-part></tp:taxon-name>, and Plants (Shenzhen Code) Adopted by the Nineteenth International Botanical Congress Shenzhen, China, 2017. Koeltz Botanical Books, Regnum Vegetabile 159, Glashütten. <ext-link xlink:href="10.12705/Code.2018" ext-link-type="doi" xlink:type="simple">https://doi.org/10.12705/Code.2018</ext-link></mixed-citation></ref><ref id="B53"><mixed-citation xmlns:xlink="http://www.w3.org/1999/xlink" xlink:type="simple"><person-group><name name-style="western"><surname>Stafleu</surname><given-names>FA</given-names></name><name name-style="western"><surname>Cowan</surname><given-names>RS</given-names></name></person-group> (<year>1983</year>) Taxonomic Literature: A Selective Guide to Botanical Publications and Collections with Dates, Commentaries and Types (Vol. 4 [P–Sak]. 2<sup>nd</sup> edn.). Bohn, Scheltema &amp; Holkema, Utrecht, The Netherlands. <ext-link xlink:href="10.5962/t.206493" ext-link-type="doi" xlink:type="simple">https://doi.org/10.5962/t.206493</ext-link></mixed-citation></ref><ref id="B63"><mixed-citation xmlns:xlink="http://www.w3.org/1999/xlink" xlink:type="simple"><person-group><name name-style="western"><surname>Wight</surname><given-names>R</given-names></name></person-group> (<year>1838</year>) Illustrations of Indian Botany, or Figures Illustrative of Each of the Natural Orders of Indian Plants Vol 1(1–8). J. B. Pharoah, Madras, India, 114–130.</mixed-citation></ref></ref-list></tp:taxon-treatment>
