# Supplementary material for: ﻿A taxonomic revision of Garcinia section Discostigma (Clusiaceae) in Thailand
Source: PhytoKeys. 2025 Aug 22;261:275–315. doi: 10.3897/phytokeys.261.156445 (PMC12397769; doi:10.3897/phytokeys.261.156445)
Supplement: XML Treatment for Garcinia minutiflora [file phytokeys.261.156445-treatment3.xml]

<!DOCTYPE tp:taxon-treatment
  PUBLIC "-//TaxonX//DTD Taxonomic Treatment Publishing DTD v0 20100105//EN" "tax-treatment-NSO.dtd">
<tp:taxon-treatment xmlns:tp="http://www.plazi.org/taxpub"><tp:treatment-meta><kwd-group><label>Taxon classification</label><kwd>
                <named-content content-type="kingdom">Plantae</named-content>
              </kwd><kwd>
                <named-content content-type="order">Malpighiales</named-content>
              </kwd><kwd>
                <named-content content-type="family">Clusiaceae</named-content>
              </kwd></kwd-group><mixed-citation publication-type="journal"><person-group><name><surname>Ngernsaengsaruay</surname><given-names>Chatchai</given-names></name><name><surname>Chanton</surname><given-names>Pichet</given-names></name><name><surname>Boonthasak</surname><given-names>Weereesa</given-names></name><name><surname>Bhuchaisri</surname><given-names>Wanwisa</given-names></name></person-group><article-title>﻿A taxonomic revision of <tp:taxon-name><tp:taxon-name-part taxon-name-part-type="genus" reg="Garcinia">Garcinia</tp:taxon-name-part> <tp:taxon-name-part taxon-name-part-type="infraspecific-rank">section</tp:taxon-name-part> <tp:taxon-name-part taxon-name-part-type="section" reg="Discostigma">Discostigma</tp:taxon-name-part></tp:taxon-name> (<tp:taxon-name><tp:taxon-name-part taxon-name-part-type="family">Clusiaceae</tp:taxon-name-part></tp:taxon-name>) in Thailand</article-title><source>PhytoKeys</source><day>22</day><month>08</month><year>2025</year><volume>261</volume><fpage>275</fpage><lpage>315</lpage><pub-id pub-id-type="doi">10.3897/phytokeys.261.156445</pub-id></mixed-citation></tp:treatment-meta><tp:nomenclature><label>﻿2.</label><tp:taxon-name><object-id xmlns:xlink="http://www.w3.org/1999/xlink" content-type="arpha" xlink:type="simple">11FCE676-992E-5085-A6C2-93BC9F9885D0</object-id>
              <tp:taxon-name-part taxon-name-part-type="genus" reg="Garcinia">Garcinia</tp:taxon-name-part>
              <tp:taxon-name-part taxon-name-part-type="species" reg="minutiflora">minutiflora</tp:taxon-name-part>
            </tp:taxon-name><tp:taxon-authority>Ridl., J. Straits Branch Roy. Asiat. Soc. 82: 169. 1920</tp:taxon-authority><xref ref-type="fig" rid="F6">Fig. 6.</xref><tp:nomenclature-citation-list><tp:nomenclature-citation><tp:taxon-name>
                  <tp:taxon-name-part taxon-name-part-type="genus" reg="Garcinia">Garcinia</tp:taxon-name-part> <tp:taxon-name-part taxon-name-part-type="species" reg="minutiflora">minutiflora</tp:taxon-name-part></tp:taxon-name><comment>Ridl., J. Straits Branch Roy. Asiat. Soc. 82: 169. 1920; Fl. Malay Penins. 1: 176. 1922; Craib, Fl. Siam. 1(1): 117. 1925; S. C. Chin, Limestone Fl. Malaya, M.Sc. Thesis, Univ. Malaya: 287. 1973; Kochummen &amp; Whitmore, Gard. Bull. Singapore 26(2): 272. 1973; Whitmore in Whitmore, Tree Fl. Malaya 2: 216. 1973; I. M. Turner, Gard. Bull. Singapore 47(1): 262. 1995; Ngerns. et al., Thai Forest Bull., Bot. 52(2): 73. figs. 1, 2, and 3. 2024.</comment></tp:nomenclature-citation></tp:nomenclature-citation-list></tp:nomenclature><tp:treatment-sec sec-type="material" id="SECID0ETDAI"><title>Type.</title><p><bold><italic>Lectotype</italic></bold> [designated by <xref ref-type="bibr" rid="B38">Ngernsaengsaruay et al. (2024b)</xref>], • Peninsular Malaysia, Langkawi Island, Goa Cherita (original publication “Goa Chinta”), ♂ fl., Mar 1892, <italic>C. Curtis 2802</italic>, K digital image! [K000677659]; <bold><italic>isolectotypes</italic></bold>: SING! [SING0063116, SING0063117].</p></tp:treatment-sec><tp:treatment-sec sec-type="description" id="SECID0EHEAI"><title>Description.</title><p><bold><italic>Habit</italic></bold> trees, 3–8(–15) m tall, 20–40(–60) cm GBH; exudate yellow, sticky; branchlets 4-angular, glabrous. <bold><italic>Bark</italic></bold> dark greyish brown to dark brown, smooth, rough, or scaly. <bold><italic>Leaves</italic></bold> obovate or elliptic, 3.8–6 × 1.7–3.7 cm, apex obtuse or retuse, base cuneate or obtuse, margin entire and finely revolute, coriaceous, dark green above, paler below, glabrous on both surfaces, midrib slightly raised above, raised below, secondary veins 5–9 on each side, curving towards the margin and connected in distinct loops and united into an intramarginal vein, conspicuous on both surfaces, with intersecondary veins, veinlets reticulate, conspicuous on both surfaces, with many scattered black gland dots below, interrupted long wavy lines present, of differing lengths, nearly parallel to the midrib, running across the secondary veins to the apex or the margin, visible below; petiole 0.3–1 cm long, 1–2 mm diam., grooved above, glabrous, with a small basal appendage clasping the branchlet; fresh leaves brittle when crushed; young leaves pale green and petiole red or reddish green; dry leaves brown or brownish green. <bold><italic>Inflorescences</italic></bold> axillary or on branchlets at leafless nodes (in axils of fallen leaves), in short thyrses of 5–12 flowers, 2–3-flowered cymes, or solitary. <bold><italic>Flowers</italic></bold> unisexual; bracteoles 4, decussate; sepals and petals decussate, glabrous. <bold><italic>Flower buds</italic></bold> pale green, subglobose or globose, c. 2 mm diam. <bold><italic>Male flowers</italic></bold> in a short thyrse, 0.8–2 cm long, 5–12 flowers, small, 1.8–2 mm diam.; bracteoles semi-orbicular, 0.7–1.1 × 0.9–1 mm, apex obtuse; pedicel pale green, 1.4–1.5 mm long, 1.7–1.8 mm diam., glabrous; sepals 4, pale green, concave, the outer pair slightly larger than the inner pair, the outer pair suborbicular or broadly ovate, 1.6–2 × 1.6–2 mm, apex obtuse, the inner pair ovate or suborbicular, 1–1.5 × 1–1.5 mm, apex obtuse; petals 4, creamish white or pale yellow, obovate, 1–1.5 × 0.8–1.1 mm, subequal, apex obtuse or rounded, slightly smaller than the sepals; stamens numerous, filaments completely united into 4 bundles, each bundle 0.4–0.5 × 0.3–0.5 mm; anthers globose or subglobose, 0.1–0.2 × c. 0.1 mm; pistillode mushroom-shaped, 0.5–0.7 mm long; sterile stigma sessile, slightly convex, c. 0.3 mm diam., weakly 4–5-lobed, papillate. <bold><italic>Female flowers</italic></bold> not seen. <bold><italic>Fruits</italic></bold> berries, subglobose, globose, or broadly ellipsoid, 1.4–1.7 × 1.3–1.5 cm, green, smooth with fine longitudinal striate, glabrous, pericarp coriaceous, c. 0.6 mm thick, cut fruits with a sticky yellow exudate, with small persistent sepals; persistent stigma blackish brown or dark brown, convex, 2–3 mm diam., weakly 4–5-lobed, papillate; fruiting stalk 2–3 mm long, 1.5–3 mm diam. <bold><italic>Seeds</italic></bold> 1–2, black when dry, depressed subglobose, c. 1.1 × 1.2 cm, c. 7.8 mm thick, with a thin fleshy pulp.</p></tp:treatment-sec><tp:treatment-sec sec-type="distribution" id="SECID0ENFAI"><title>Distribution.</title><p>Peninsular Thailand, Peninsular Malaysia [Perlis, Kedah (Langkawi Island), Penang, Kelantan].</p></tp:treatment-sec><tp:treatment-sec sec-type="distribution" id="SECID0ESFAI"><title>Distribution in Thailand.</title><p><bold>Peninsular</bold>: Phangnga, Krabi.</p></tp:treatment-sec><tp:treatment-sec sec-type="habitat" id="SECID0E1FAI"><title>Habitat and ecology.</title><p>This species is found in littoral dry evergreen forest on limestone hills and dry evergreen forest on limestone hills, at altitudes reaching up to 250 m a.m.s.l.</p></tp:treatment-sec><tp:treatment-sec sec-type="phenology" id="SECID0E6FAI"><title>Phenology.</title><p>Flowering and fruiting more than once a year, from August to March.</p></tp:treatment-sec><tp:treatment-sec sec-type="conservation status" id="SECID0EEGAI"><title>Conservation status.</title><p>Rare in Peninsular Malaysia (<xref ref-type="bibr" rid="B47">Ridley 1922</xref>). In Thailand, the species is known only from three locations in Phangnga and Krabi Provinces but is expected in other limestone hills. Globally, this species is known from Peninsular Malaysia and Peninsular Thailand and has a small EOO of 6,774.65 km<sup>2</sup> and a relatively small AOO of 28 km<sup>2</sup> that lies within protected and non-protected areas. It is inferred to be experiencing a continuing decline in habitat area, extent, and quality. We therefore consider the conservation assessment as Vulnerable [<abbrev xmlns:xlink="http://www.w3.org/1999/xlink" xlink:title="Vulnerable" id="ABBRID0ESGAI" xlink:type="simple">VU</abbrev> B1a,b(iii),B2a,b(iii)].</p></tp:treatment-sec><tp:treatment-sec sec-type="etymology" id="SECID0EWGAI"><title>Etymology.</title><p>The specific epithet of <italic><tp:taxon-name><tp:taxon-name-part taxon-name-part-type="genus" reg="Garcinia">Garcinia</tp:taxon-name-part> <tp:taxon-name-part taxon-name-part-type="species" reg="minutiflora">minutiflora</tp:taxon-name-part></tp:taxon-name></italic> comes from the Latin compound words <italic>minutus</italic>, meaning very small or minute, and -<italic>flora</italic>, <italic>flos</italic>, meaning flower, referring to the very small flowers (<xref ref-type="bibr" rid="B55">Stearn 1992</xref>; <xref ref-type="bibr" rid="B45">Radcliffe-Smith 1998</xref>; <xref ref-type="bibr" rid="B15">Gledhill 2002</xref>).</p></tp:treatment-sec><tp:treatment-sec sec-type="Vernacular name" id="SECID0EZHAI"><title>Vernacular name.</title><p><bold>Nuan dok lek khao hin pun</bold> (<bold>นวลดอกเล็กเขาหินปูน</bold>) (<xref ref-type="bibr" rid="B38">Ngernsaengsaruay et al. 2024b</xref>).</p></tp:treatment-sec><tp:treatment-sec sec-type="Uses" id="SECID0EHIAI"><title>Uses.</title><p>Not known.</p></tp:treatment-sec><tp:treatment-sec sec-type="notes" id="SECID0EMIAI"><title>Notes.</title><p>The morphological characters and data reported here for this species were mostly taken from <xref ref-type="bibr" rid="B38">Ngernsaengsaruay et al. (2024b)</xref>.</p><p>According to <xref ref-type="bibr" rid="B4">Chin (1973)</xref>, the female flowers of <italic><tp:taxon-name><tp:taxon-name-part taxon-name-part-type="genus" reg="Garcinia">Garcinia</tp:taxon-name-part> <tp:taxon-name-part taxon-name-part-type="species" reg="minutiflora">minutiflora</tp:taxon-name-part></tp:taxon-name></italic> are solitary or in 2-flowered cymes, but we have not seen them.</p><p><xref ref-type="bibr" rid="B6">Craib (1925)</xref> reported <italic><tp:taxon-name><tp:taxon-name-part taxon-name-part-type="genus" reg="Garcinia">Garcinia</tp:taxon-name-part> <tp:taxon-name-part taxon-name-part-type="species" reg="minutiflora">minutiflora</tp:taxon-name-part></tp:taxon-name></italic> from the former Phuket (then consisting of present-day Ranong, Phangnga, Phuket, Krabi, Trang, and Satun Provinces). He cited only the type <italic>C. Curtis 2802</italic> but did not mention any specimens from Thailand. Langkawi Island (Ko Langkawi) is an administrative district of Kedah located about 30 km off the coast of northwestern Peninsular Malaysia and a few kilometres south of Ko Tarutao (Tarutao Island), Satun Province, adjacent to the Thai border (<xref ref-type="bibr" rid="B38">Ngernsaengsaruay et al. 2024b</xref>).</p><p>According to previous studies, the male flowers of <italic><tp:taxon-name><tp:taxon-name-part taxon-name-part-type="genus" reg="Garcinia">Garcinia</tp:taxon-name-part> <tp:taxon-name-part taxon-name-part-type="species" reg="minutiflora">minutiflora</tp:taxon-name-part></tp:taxon-name></italic> have numerous stamens in a central globose mass, without a pistillode (<xref ref-type="bibr" rid="B46">Ridley 1920</xref>, <xref ref-type="bibr" rid="B47">1922</xref>; <xref ref-type="bibr" rid="B22">Kochummen and Whitmore 1973</xref>; <xref ref-type="bibr" rid="B62">Whitmore 1973</xref>). However, from our examinations, we found the stamens are numerous, and the filaments are completely united in 4 bundles surrounding a pistillode. In the early stage of open flowers, the stamen bundles are pressed against the pistillode (not spreading) and then become spreading in the fully open flowers.</p><p>According to <xref ref-type="bibr" rid="B38">Ngernsaengsaruay et al. (2024b)</xref>, <xref ref-type="bibr" rid="B37">a</xref> preliminary conservation assessment of <italic><tp:taxon-name><tp:taxon-name-part taxon-name-part-type="genus" reg="Garcinia">Garcinia</tp:taxon-name-part> <tp:taxon-name-part taxon-name-part-type="species" reg="minutiflora">minutiflora</tp:taxon-name-part></tp:taxon-name></italic> was considered as <abbrev xmlns:xlink="http://www.w3.org/1999/xlink" xlink:title="Vulnerable" id="ABBRID0EQLAI" xlink:type="simple">VU</abbrev> [B1B2a,b(ii,iv)]. Because it is a limestone species with a narrow geographic range and because of its small number of locations and small AOO, this species is evaluated as <abbrev xmlns:xlink="http://www.w3.org/1999/xlink" xlink:title="Vulnerable" id="ABBRID0EULAI" xlink:type="simple">VU</abbrev> [B1a,b(iii),B2a,b(iii)] in contrast with <xref ref-type="bibr" rid="B5">Chua (2023)</xref> as <abbrev xmlns:xlink="http://www.w3.org/1999/xlink" xlink:title="Least Concern" id="ABBRID0E3LAI" xlink:type="simple">LC</abbrev>.</p></tp:treatment-sec><tp:treatment-sec sec-type="material" id="SECID0EAMAI"><title>Additional specimens examined.</title><p><bold>Thailand. Peninsular</bold>: • Phangnga [Khao Phing Kan (Ko Khao Phing Kan), Takua Thung District, fr., 8 Sep 1982 (as <italic><tp:taxon-name><tp:taxon-name-part taxon-name-part-type="genus" reg="Garcinia">Garcinia</tp:taxon-name-part></tp:taxon-name></italic> sp.), <italic>T. Shimizu et al. T-29205</italic> (BKF)]; • Krabi [Wat Tham Suea, Mueang Krabi District, fr., 18 Apr 2007 (as <italic><tp:taxon-name><tp:taxon-name-part taxon-name-part-type="genus" reg="Garcinia">Garcinia</tp:taxon-name-part></tp:taxon-name></italic> sp.), <italic>S. Gardner ST2893</italic> (K); • ibid., sterile, 7 Mar 2022, <italic>C. Ngernsaengsaruay &amp; W Boonthasak G29-07032022</italic> (BKF); • ibid., fl., 7 Mar 2022, <italic>C. Ngernsaengsaruay &amp; W. Boonthasak</italic> personal observation, with photos; • Ko Hong, trail up to view point, Than Bok Khorani National Park, Mueang Krabi District (originally “Koh Hong, Ao Luek District” on the label), fr., 15 Mar 2021 [as <italic><tp:taxon-name><tp:taxon-name-part taxon-name-part-type="genus" reg="Garcinia">Garcinia</tp:taxon-name-part></tp:taxon-name></italic> sp.], <italic>N. Tetsana et al. 2087</italic> (BKF); • ibid., fl. buds, 15 Mar 2021 (as <italic><tp:taxon-name><tp:taxon-name-part taxon-name-part-type="genus" reg="Garcinia">Garcinia</tp:taxon-name-part></tp:taxon-name></italic> sp.), <italic>N. Tetsana et al. 2088</italic> (BKF)].</p><fig id="F6" position="float" orientation="portrait"><object-id xmlns:xlink="http://www.w3.org/1999/xlink" content-type="doi" xlink:type="simple">10.3897/phytokeys.261.156445.figure6</object-id><object-id xmlns:xlink="http://www.w3.org/1999/xlink" content-type="arpha" xlink:type="simple">5E04B88E-7A30-5318-94C8-81B4ECDFF903</object-id><label>Figure 6.</label><caption><p><italic><tp:taxon-name>
              <tp:taxon-name-part taxon-name-part-type="genus" reg="Garcinia">Garcinia</tp:taxon-name-part> <tp:taxon-name-part taxon-name-part-type="species" reg="minutiflora">minutiflora</tp:taxon-name-part></tp:taxon-name></italic>. A. Habitat and habit; B. Branch, branchlets, and leaves; C. Branchlets, leaves, and inflorescences with male flower buds; D. Sepals; E. Petals; F. Male flowers (sepals and petals removed); in the early stage of open flower, the stamen bundles are pressed against the pistillode (not spreading); G. Branchlets, leaves, and fruits. Photos: Chatchai Ngernsaengsaruay (A–C); Weereesa Boonthasak (D–G).</p></caption><graphic xmlns:xlink="http://www.w3.org/1999/xlink" xlink:href="phytokeys-261-275_article-156445__-g006.jpg" position="float" orientation="portrait" xlink:type="simple" id="oo_1399195.jpg"><uri content-type="original_file" xlink:type="simple">https://binary.pensoft.net/fig/1399195</uri></graphic></fig></tp:treatment-sec><ref-list><ref id="B38"><mixed-citation xmlns:xlink="http://www.w3.org/1999/xlink" xlink:type="simple"><person-group><name name-style="western"><surname>Ngernsaengsaruay</surname><given-names>C</given-names></name><name name-style="western"><surname>Tetsana</surname><given-names>N</given-names></name><name name-style="western"><surname>Suddee</surname><given-names>S</given-names></name><name name-style="western"><surname>Boonthasak</surname><given-names>W</given-names></name><name name-style="western"><surname>Meeprom</surname><given-names>N</given-names></name></person-group> (<year>2024b</year>) <article-title><italic><tp:taxon-name><tp:taxon-name-part taxon-name-part-type="genus">Garcinia</tp:taxon-name-part> <tp:taxon-name-part taxon-name-part-type="species">minutiflora</tp:taxon-name-part></tp:taxon-name></italic> (<tp:taxon-name><tp:taxon-name-part taxon-name-part-type="family">Clusiaceae</tp:taxon-name-part></tp:taxon-name>), a new record from Peninsular Thailand, with lectotypification.</article-title><source>Thai Forest Bulletin</source><volume>52</volume>(<issue>2</issue>): <fpage>72</fpage>–<lpage>79</lpage>. <ext-link xlink:href="10.20531/tfb.2024.52.2.10" ext-link-type="doi" xlink:type="simple">https://doi.org/10.20531/tfb.2024.52.2.10</ext-link></mixed-citation></ref><ref id="B47"><mixed-citation xmlns:xlink="http://www.w3.org/1999/xlink" xlink:type="simple"><person-group><name name-style="western"><surname>Ridley</surname><given-names>HN</given-names></name></person-group> (<year>1922</year>) <tp:taxon-name><tp:taxon-name-part taxon-name-part-type="family">Guttiferae</tp:taxon-name-part></tp:taxon-name>. The Flora of the Malay Peninsula (Vol. 1). L. Reeve &amp; Co. Ltd, London, 166–192. <ext-link xlink:href="10.5962/bhl.title.10921" ext-link-type="doi" xlink:type="simple">https://doi.org/10.5962/bhl.title.10921</ext-link></mixed-citation></ref><ref id="B55"><mixed-citation xmlns:xlink="http://www.w3.org/1999/xlink" xlink:type="simple"><person-group><name name-style="western"><surname>Stearn</surname><given-names>WT</given-names></name></person-group> (<year>1992</year>) <source>Botanical Latin: History, Grammar, Syntax, Terminology and Vocabulary (4<sup>th</sup> edn.).</source><publisher-name>Redwood Books</publisher-name>, <publisher-loc>Trowbridge for David &amp; Charles Publishers, England</publisher-loc>, <size units="page">546 pp</size>.</mixed-citation></ref><ref id="B45"><mixed-citation xmlns:xlink="http://www.w3.org/1999/xlink" xlink:type="simple"><person-group><name name-style="western"><surname>Radcliffe-Smith</surname><given-names>A</given-names></name></person-group> (<year>1998</year>) <source>Three-language List of Botanical Name Components (1<sup>st</sup> edn.).</source><publisher-name>Royal Botanic Gardens</publisher-name>, <publisher-loc>Kew</publisher-loc>, <size units="page">143 pp</size>.</mixed-citation></ref><ref id="B15"><mixed-citation xmlns:xlink="http://www.w3.org/1999/xlink" xlink:type="simple"><person-group><name name-style="western"><surname>Gledhill</surname><given-names>D</given-names></name></person-group> (<year>2002</year>) <source>The Names of Plants (3<sup>rd</sup> edn.).</source><publisher-name>Cambridge University Press</publisher-name>, <publisher-loc>UK</publisher-loc>, <size units="page">326 pp</size>. <ext-link xlink:href="10.1017/CBO9780511754951" ext-link-type="doi" xlink:type="simple">https://doi.org/10.1017/CBO9780511754951</ext-link></mixed-citation></ref><ref id="B4"><mixed-citation xmlns:xlink="http://www.w3.org/1999/xlink" xlink:type="simple"><person-group><name name-style="western"><surname>Chin</surname><given-names>SC</given-names></name></person-group> (<year>1973</year>) The Limestone Flora of Malaya. M.Sc. Thesis, School of Biological Sciences, University of Malaya.</mixed-citation></ref><ref id="B6"><mixed-citation xmlns:xlink="http://www.w3.org/1999/xlink" xlink:type="simple"><person-group><name name-style="western"><surname>Craib</surname><given-names>WG</given-names></name></person-group> (<year>1925</year>) <source>Florae Siamensis Enumeratio: A List of the Plants Known from Siam with Records of their Occurrence (Vol. 1(1)) Polypetalae.</source><publisher-name>Bangkok Times Press</publisher-name>, <publisher-loc>Bangkok</publisher-loc>, <size units="page">198 pp</size>.</mixed-citation></ref><ref id="B46"><mixed-citation xmlns:xlink="http://www.w3.org/1999/xlink" xlink:type="simple"><person-group><name name-style="western"><surname>Ridley</surname><given-names>HN</given-names></name></person-group> (<year>1920</year>) <article-title>New and rare species of Malayan plants.</article-title><source>Journal of the Straits Branch of the Royal Asiatic Society</source><volume>82</volume>: <fpage>167</fpage>–<lpage>204</lpage>.</mixed-citation></ref><ref id="B22"><mixed-citation xmlns:xlink="http://www.w3.org/1999/xlink" xlink:type="simple"><person-group><name name-style="western"><surname>Kochummen</surname><given-names>KM</given-names></name><name name-style="western"><surname>Whitmore</surname><given-names>TC</given-names></name></person-group> (<year>1973</year>) <article-title>Notes on the systematy of Malayan Phanerogams XVIII–XXII.</article-title><source>Gardens’ Bulletin</source><volume>26</volume>(<issue>2</issue>): <fpage>269</fpage>–<lpage>287</lpage>.</mixed-citation></ref><ref id="B62"><mixed-citation xmlns:xlink="http://www.w3.org/1999/xlink" xlink:type="simple"><person-group><name name-style="western"><surname>Whitmore</surname><given-names>TC</given-names></name></person-group> (<year>1973</year>) <article-title><tp:taxon-name><tp:taxon-name-part taxon-name-part-type="family">Guttiferae</tp:taxon-name-part></tp:taxon-name>.</article-title> In: <person-group><name name-style="western"><surname>Whitmore</surname><given-names>TC</given-names></name></person-group> (<role>Ed.</role>) <issue-title>Tree Flora of Malaya (Vol.</issue-title><source>2). Wing Tai Cheung Printing Co. Ltd, Hong Kong</source>, <fpage>62</fpage>–<lpage>236</lpage>.</mixed-citation></ref><ref id="B37"><mixed-citation xmlns:xlink="http://www.w3.org/1999/xlink" xlink:type="simple"><person-group><name name-style="western"><surname>Ngernsaengsaruay</surname><given-names>C</given-names></name><name name-style="western"><surname>Chanton</surname><given-names>P</given-names></name><name name-style="western"><surname>Leksungnoen</surname><given-names>N</given-names></name><name name-style="western"><surname>Chaiprasongsuk</surname><given-names>M</given-names></name><name name-style="western"><surname>Thunthawanich</surname><given-names>R</given-names></name></person-group> (<year>2024a</year>) <article-title>A taxonomic revision of <tp:taxon-name><tp:taxon-name-part taxon-name-part-type="genus">Garcinia</tp:taxon-name-part> <tp:taxon-name-part taxon-name-part-type="infraspecific-rank">section</tp:taxon-name-part> <tp:taxon-name-part taxon-name-part-type="section">Garcinia</tp:taxon-name-part></tp:taxon-name> (<tp:taxon-name><tp:taxon-name-part taxon-name-part-type="family">Clusiaceae</tp:taxon-name-part></tp:taxon-name>) in Thailand.</article-title><source>PhytoKeys</source><volume>244</volume>: <fpage>175</fpage>–<lpage>211</lpage>. <ext-link xlink:href="10.3897/phytokeys.244.126207" ext-link-type="doi" xlink:type="simple">https://doi.org/10.3897/phytokeys.244.126207</ext-link></mixed-citation></ref><ref id="B5"><mixed-citation xmlns:xlink="http://www.w3.org/1999/xlink" xlink:type="simple"><person-group><name name-style="western"><surname>Chua</surname><given-names>LSL</given-names></name></person-group> (<year>2023</year>) <italic><tp:taxon-name><tp:taxon-name-part taxon-name-part-type="genus">Garcinia</tp:taxon-name-part> <tp:taxon-name-part taxon-name-part-type="species">minutiflora</tp:taxon-name-part></tp:taxon-name></italic>. The IUCN Red List of Threatened Species 2023. <ext-link xlink:href="https://www.iucnredlist.org/species/36326/212031421" ext-link-type="uri" xlink:type="simple">https://www.iucnredlist.org/species/36326/212031421</ext-link> [accessed 16 March 2025]</mixed-citation></ref></ref-list></tp:taxon-treatment>
