# Supplementary material for: ﻿A taxonomic revision of Garcinia section Discostigma (Clusiaceae) in Thailand
Source: PhytoKeys. 2025 Aug 22;261:275–315. doi: 10.3897/phytokeys.261.156445 (PMC12397769; doi:10.3897/phytokeys.261.156445)
Supplement: XML Treatment for Garcinia rostrata [file phytokeys.261.156445-treatment4.xml]

<!DOCTYPE tp:taxon-treatment
  PUBLIC "-//TaxonX//DTD Taxonomic Treatment Publishing DTD v0 20100105//EN" "tax-treatment-NSO.dtd">
<tp:taxon-treatment xmlns:tp="http://www.plazi.org/taxpub"><tp:treatment-meta><kwd-group><label>Taxon classification</label><kwd>
                <named-content content-type="kingdom">Plantae</named-content>
              </kwd><kwd>
                <named-content content-type="order">Malpighiales</named-content>
              </kwd><kwd>
                <named-content content-type="family">Clusiaceae</named-content>
              </kwd></kwd-group><mixed-citation publication-type="journal"><person-group><name><surname>Ngernsaengsaruay</surname><given-names>Chatchai</given-names></name><name><surname>Chanton</surname><given-names>Pichet</given-names></name><name><surname>Boonthasak</surname><given-names>Weereesa</given-names></name><name><surname>Bhuchaisri</surname><given-names>Wanwisa</given-names></name></person-group><article-title>﻿A taxonomic revision of <tp:taxon-name><tp:taxon-name-part taxon-name-part-type="genus" reg="Garcinia">Garcinia</tp:taxon-name-part> <tp:taxon-name-part taxon-name-part-type="infraspecific-rank">section</tp:taxon-name-part> <tp:taxon-name-part taxon-name-part-type="section" reg="Discostigma">Discostigma</tp:taxon-name-part></tp:taxon-name> (<tp:taxon-name><tp:taxon-name-part taxon-name-part-type="family">Clusiaceae</tp:taxon-name-part></tp:taxon-name>) in Thailand</article-title><source>PhytoKeys</source><day>22</day><month>08</month><year>2025</year><volume>261</volume><fpage>275</fpage><lpage>315</lpage><pub-id pub-id-type="doi">10.3897/phytokeys.261.156445</pub-id></mixed-citation></tp:treatment-meta><tp:nomenclature><label>﻿3.</label><tp:taxon-name><object-id xmlns:xlink="http://www.w3.org/1999/xlink" content-type="arpha" xlink:type="simple">3D6F2B05-F97D-5835-AA36-E6A967A12C74</object-id>
              <tp:taxon-name-part taxon-name-part-type="genus" reg="Garcinia">Garcinia</tp:taxon-name-part>
              <tp:taxon-name-part taxon-name-part-type="species" reg="rostrata">rostrata</tp:taxon-name-part>
            </tp:taxon-name><tp:taxon-authority>(Hassk.) Miq., Ann. Mus. Bot. Lugduno-Batavi 1(7): 209. 1864</tp:taxon-authority><xref ref-type="fig" rid="F7">Figs 7</xref><xref ref-type="fig" rid="F8">, 8</xref><xref ref-type="fig" rid="F9">, 9</xref><xref ref-type="fig" rid="F10">, 10</xref><xref ref-type="fig" rid="F11">, 11</xref><tp:nomenclature-citation-list><tp:nomenclature-citation><tp:taxon-name>
                  <tp:taxon-name-part taxon-name-part-type="genus" reg="Garcinia">Garcinia</tp:taxon-name-part> <tp:taxon-name-part taxon-name-part-type="species" reg="rostrata">rostrata</tp:taxon-name-part></tp:taxon-name><comment>(Hassk.) Miq., Ann. Mus. Bot. Lugduno-Batavi 1(7): 209. 1864; Kurz, Forest Fl. Burma 1: 89. 1877; Pierre, Fl. Forest. Cochinch. 1(5): 5. t. 91B. 1883; King, J. Asiat. Soc. Bengal, Pt. 2, Nat. Hist. 59(2): 151. 1890; Engl. in Engl. &amp; Prantl, Die Naturlichen Pflanzenfamilien 3(6): 236. 1893; Vesque, Epharmosis 2: 15. t. 93. 1889 et in A. DC. &amp; C. DC., Monogr. Phan. 8: 340. 1893; Koord. &amp; Valeton, Bijdr. Boomsoort. Java 9: 361. 1903; Ridl., Fl. Malay Penins. 1: 169. 1922; Backer &amp; Bakh. f., Fl. Java (Spermatoph.) 1: 388. 1963; Kochummen &amp; Whitmore, Gard. Bull. Singapore 26(2): 277. 1973; Whitmore in Whitmore, Tree Fl. Malaya 2: 210, 216. 1973; H. Keng, Concise Fl. Singapore: 49. 1990; M. Turner, Gard. Bull. Singapore 47(1): 263. 1995.</comment></tp:nomenclature-citation><tp:nomenclature-citation><tp:taxon-name>
                  <tp:taxon-name-part taxon-name-part-type="genus" reg="Discostigma"/>
                  <tp:taxon-name-part taxon-name-part-type="species" reg="rostratum"/>
                </tp:taxon-name><comment>≡ <tp:taxon-name><tp:taxon-name-part taxon-name-part-type="genus" reg="Discostigma">Discostigma</tp:taxon-name-part> <tp:taxon-name-part taxon-name-part-type="species" reg="rostratum">rostratum</tp:taxon-name-part></tp:taxon-name> Hassk., Flora 25(2, Beibl.): 33. 1842. Type. lectotype (designated here), Indonesia, Java, s.d., <italic>J. E. Teijsmann 1868</italic> (originally ‘‘Teysmann’’ on the label), P digital image! [P04700642] (Fig. <xref ref-type="fig" rid="F9">9A</xref>); isolectotypes: K! [K000677710], P digital image! [P04700644]. </comment></tp:nomenclature-citation><tp:nomenclature-citation><tp:taxon-name>
                  <tp:taxon-name-part taxon-name-part-type="genus" reg="Garcinia"/>
                  <tp:taxon-name-part taxon-name-part-type="species" reg="brevirostris"/>
                </tp:taxon-name><comment>= <tp:taxon-name><tp:taxon-name-part taxon-name-part-type="genus" reg="Garcinia">Garcinia</tp:taxon-name-part> <tp:taxon-name-part taxon-name-part-type="species" reg="brevirostris">brevirostris</tp:taxon-name-part></tp:taxon-name> Scheff., Natuurk. Tijdschr. Ned.-Indië 31: 353. 1870 et Flora 53(16): 248. 1870; Pierre, Fl. Forest. Cochinch. 1(5): 5. t. 91C. 1883; Vesque in A. DC. &amp; C. DC., Monogr. Phan. 8: 362. 1893; Merr., Enum. Philipp. Fl. Pl. 3: 83. 1923; Maheshw., Bull. Bot. Surv. India 6: 120. t. 2. fig. 13. 1964; Corner &amp; Watan., Ill. Guide Trop. Pl.: t. 187. 1969; N. P. Singh in B. D. Sharma &amp; Sanjappa, Fl. Ind. 3: 106. 1993; S. Gardner, P. Sidisunthorn &amp; Chayam., Forest Trees S. Thailand 1: 350. fig. 538. 2015; N. Mohanan et al., Rheedea 33(3): 153. 2023. Type. lectotype (designated here), Indonesia, Sumatra, Bangka, Djeboes, fl., s.d., <italic>J. E. Teijsmann s.n.</italic> (originally ‘‘Teysmann’’ on the label), BO digital image! [BO0116415]; isolectotypes: A digital image! [A00067478], K! [K000677711] (Fig. <xref ref-type="fig" rid="F9">9B</xref>), L digital image! [L0012177, L0012178, U1208258], syn. nov. </comment></tp:nomenclature-citation><tp:nomenclature-citation><tp:taxon-name>
                  <tp:taxon-name-part taxon-name-part-type="genus" reg="Garcinia"/>
                  <tp:taxon-name-part taxon-name-part-type="species" reg="eugeniifolia"/>
                </tp:taxon-name><comment>= <tp:taxon-name><tp:taxon-name-part taxon-name-part-type="genus" reg="Garcinia">Garcinia</tp:taxon-name-part> <tp:taxon-name-part taxon-name-part-type="species" reg="eugeniifolia">eugeniifolia</tp:taxon-name-part></tp:taxon-name> Wall. [Numer. List: 171. Wallich Cat. 4873. 1831, as <tp:taxon-name><tp:taxon-name-part taxon-name-part-type="genus" reg="Garcinia">Garcinia</tp:taxon-name-part> <tp:taxon-name-part taxon-name-part-type="authority">?</tp:taxon-name-part> <tp:taxon-name-part taxon-name-part-type="uncertainty-rank">?</tp:taxon-name-part> <tp:taxon-name-part taxon-name-part-type="species" reg="euginifolia">euginifolia</tp:taxon-name-part></tp:taxon-name>, <italic>nom. nud.</italic>] ex T. Anderson in Hook. f., Fl. Brit. India 1(2): 268. 1874 [as <tp:taxon-name><tp:taxon-name-part taxon-name-part-type="genus" reg="Garcinia">G.</tp:taxon-name-part> <tp:taxon-name-part taxon-name-part-type="species" reg="eugeniæfolia">eugeniæfolia</tp:taxon-name-part></tp:taxon-name>]; Pierre, Fl. Forest. Cochinch. 1(5): 6. t. 91E, F. 1883 [as <tp:taxon-name><tp:taxon-name-part taxon-name-part-type="genus" reg="Garcinia">G.</tp:taxon-name-part> <tp:taxon-name-part taxon-name-part-type="species" reg="eugeniæfolia">eugeniæfolia</tp:taxon-name-part></tp:taxon-name>]; King, J. Asiat. Soc. Bengal, Pt. 2, Nat. Hist. 59(2): 150. 1890 [as <tp:taxon-name><tp:taxon-name-part taxon-name-part-type="genus" reg="Garcinia">G.</tp:taxon-name-part> <tp:taxon-name-part taxon-name-part-type="species" reg="eugeniæfolia">eugeniæfolia</tp:taxon-name-part></tp:taxon-name>]; Engl. in Engl. &amp; Prantl, Die Naturlichen Pflanzenfamilien 3(6): 236. 1893 [as <tp:taxon-name><tp:taxon-name-part taxon-name-part-type="genus" reg="Garcinia">G.</tp:taxon-name-part> <tp:taxon-name-part taxon-name-part-type="species" reg="eugeniaefolia">eugeniaefolia</tp:taxon-name-part></tp:taxon-name>]; Vesque, Epharmosis 2: 15. t. 99. 1889 et in A. DC. &amp; C. DC., Monogr. Phan. 8: 343. 1893 [as <tp:taxon-name><tp:taxon-name-part taxon-name-part-type="genus" reg="Garcinia">G.</tp:taxon-name-part> <tp:taxon-name-part taxon-name-part-type="species" reg="eugeniæfolia">eugeniæfolia</tp:taxon-name-part></tp:taxon-name>]; Merr., Philipp. J. Sci. 3: 363. 1908 [as <tp:taxon-name><tp:taxon-name-part taxon-name-part-type="genus" reg="Garcinia">G.</tp:taxon-name-part> <tp:taxon-name-part taxon-name-part-type="species" reg="eugeniaefolia">eugeniaefolia</tp:taxon-name-part></tp:taxon-name>]; Ridl., Fl. Malay Penins. 1: 169. 1922 [as <tp:taxon-name><tp:taxon-name-part taxon-name-part-type="genus" reg="Garcinia">G.</tp:taxon-name-part> <tp:taxon-name-part taxon-name-part-type="species" reg="eugeniæfolia">eugeniæfolia</tp:taxon-name-part></tp:taxon-name>]; Maheshw., Bull. Bot. Surv. India 6: 120. 1964; Kochummen &amp; Whitmore, Gard. Bull. Singapore 26(2): 277. 1973 [as <tp:taxon-name><tp:taxon-name-part taxon-name-part-type="genus" reg="Garcinia">G.</tp:taxon-name-part> <tp:taxon-name-part taxon-name-part-type="species" reg="eugeniaefolia">eugeniaefolia</tp:taxon-name-part></tp:taxon-name>]; Whitmore in Whitmore, Tree Fl. Malaya 2: 210. 1973 [as <tp:taxon-name><tp:taxon-name-part taxon-name-part-type="genus" reg="Garcinia">G.</tp:taxon-name-part> <tp:taxon-name-part taxon-name-part-type="species" reg="eugeniaefolia">eugeniaefolia</tp:taxon-name-part></tp:taxon-name>]; H. Keng, Concise Fl. Singapore: 48. 1990 [as <tp:taxon-name><tp:taxon-name-part taxon-name-part-type="genus" reg="Garcinia">G.</tp:taxon-name-part> <tp:taxon-name-part taxon-name-part-type="species" reg="eugeniaefolia">eugeniaefolia</tp:taxon-name-part></tp:taxon-name>]; M. Turner, Gard. Bull. Singapore 47(1): 261. 1995; N. Mohanan et al., Rheedea 33(3): 153. 2023. Type. lectotype [designated by <xref ref-type="bibr" rid="B25">Maheshwari (1964)</xref>], Peninsular Malaysia, Penang, fl., 1822, <italic>Wallich Cat. 4873</italic>, CAL digital image! [CAL0000065120]; isolectotypes: G digital image! [G00458408]; K! [K001104113] (Fig. <xref ref-type="fig" rid="F10">10A</xref>). </comment></tp:nomenclature-citation><tp:nomenclature-citation><tp:taxon-name>
                  <tp:taxon-name-part taxon-name-part-type="genus" reg="Garcinia"/>
                  <tp:taxon-name-part taxon-name-part-type="species" reg="calophylla"/>
                </tp:taxon-name><comment>= <tp:taxon-name><tp:taxon-name-part taxon-name-part-type="genus" reg="Garcinia">Garcinia</tp:taxon-name-part> <tp:taxon-name-part taxon-name-part-type="species" reg="calophylla">calophylla</tp:taxon-name-part></tp:taxon-name> Pierre, Fl. Forest. Cochinch. 1(5): 36. 1883; Vesque in A. DC. &amp; C. DC., Monogr. Phan. 8: 364. 1893; Backer &amp; Bakh. f., Fl. Java (Spermatoph.) 1: 388. 1963. Type. lectotype (designated here), Indonesia, Java, cultivated in Hort. Bot. Bogor., fl. &amp; fr., 1881, <italic>Treub s.n.</italic> (<italic>Herb. L. Pierre 4632</italic>), P digital image! [P04700186] (Fig. <xref ref-type="fig" rid="F10">10B</xref>); isolectotype: P digital image! [P04700187], syn. nov. </comment></tp:nomenclature-citation><tp:nomenclature-citation><tp:taxon-name>
                  <tp:taxon-name-part taxon-name-part-type="genus" reg="Garcinia"/>
                  <tp:taxon-name-part taxon-name-part-type="species" reg="wrayi"/>
                </tp:taxon-name><comment>= <tp:taxon-name><tp:taxon-name-part taxon-name-part-type="genus" reg="Garcinia">Garcinia</tp:taxon-name-part> <tp:taxon-name-part taxon-name-part-type="species" reg="wrayi">wrayi</tp:taxon-name-part></tp:taxon-name> King, J. Asiat. Soc. Bengal, Pt. 2, Nat. Hist. 59(2): 152. 1890; Vesque in A. DC. &amp; C. DC., Monogr. Phan. 8: 343. 1893; Kochummen &amp; Whitmore, Gard. Bull. Singapore 26(2): 277. 1973. Type. lectotype (designated here), Peninsular Malaysia, Perak, Gunong Batu Pateh, 4,500 feet alt., fl., s.d., <italic>L. Wray 267</italic>, CAL digital image! [CAL0000005862] (Fig. <xref ref-type="fig" rid="F11">11A</xref>); isolectotypes: CAL digital image! [CAL0000005861], SING! [SING0067963], P digital image! [P04701169]). </comment></tp:nomenclature-citation><tp:nomenclature-citation><tp:taxon-name>
                  <tp:taxon-name-part taxon-name-part-type="genus" reg="Garcinia"/>
                  <tp:taxon-name-part taxon-name-part-type="species" reg="gitingensis"/>
                </tp:taxon-name><comment>= <tp:taxon-name><tp:taxon-name-part taxon-name-part-type="genus" reg="Garcinia">Garcinia</tp:taxon-name-part> <tp:taxon-name-part taxon-name-part-type="species" reg="gitingensis">gitingensis</tp:taxon-name-part></tp:taxon-name> Elmer, Leafl. Philipp. Bot. 3(55): 1053. 1911. Type. lectotype (designated here), Philippines, Island of Sibuyan, Province of Capiz, Magallanes (Mt. Giting-giting), ♂ fl., May 1910, <italic>A. D. E. Elmer 12526</italic>, A digital image! [A00067528] (Fig. <xref ref-type="fig" rid="F11">11B</xref>); isolectotypes: E digital image! [E00691513], L digital image! [L2403620, U0111082], MO digital image! [MO934131], NY digital image! [NY71370], US digital image! [US00516746], W digital image! [W1912-0000963]). </comment></tp:nomenclature-citation></tp:nomenclature-citation-list></tp:nomenclature><tp:treatment-sec sec-type="description" id="SECID0EQXAI"><title>Description.</title><p><bold><italic>Habit</italic></bold> trees, 5–20 m tall, 30–100 cm GBH, sometimes buttressed near the base of the stem in large trees; exudate white, turning creamish white, sticky; branchlets green, 4-angular, glabrous. <bold><italic>Bark</italic></bold> brown or greyish brown, slightly rough or scaly; inner bark pale brown. <bold><italic>Leaves</italic></bold> lanceolate, elliptic or narrowly elliptic, 5.3–11.3 × 2–5.7 cm, apex tapering to a long blunt tip, (0.7–) 1–2 cm long, base cuneate, margin entire or repand, coriaceous, dark green above, paler below, glabrous on both surfaces, midrib slightly raised above, raised below, secondary veins 15–19 on each side, 2.5–5.5 mm apart from each other, departing from the midrib at an angle of 65°–80°, curving towards the margin and connected in distinct loops and united into an intramarginal vein, visible on both surfaces, with intersecondary veins, 1.5–2 mm apart from secondary veins, veinlets reticulate, faint above, visible below, interrupted long wavy lines present, of differing lengths, nearly parallel to the midrib, running across the secondary veins to the apex, visible below; petiole 0.3–1 cm long, 1–1.4 mm diam., grooved above, glabrous, with a small basal appendage clasping the branchlet; fresh leaves tough (not brittle) when crushed; young leaves red or pale greenish red, turning pale green, glossy. <bold><italic>Inflorescences</italic></bold> terminal or axillary, in fascicles of 2–10-flowered cymes or solitary (number of flowers per inflorescence of male inflorescences more than female inflorescences). <bold><italic>Flowers</italic></bold> unisexual; bracteoles 2, opposite; sepals and petals decussate, concave, glabrous. <bold><italic>Flower buds</italic></bold> green, subglobose or globose, 2–3 mm diam. <bold><italic>Male flowers</italic></bold> in fascicles of 3–10 flowers, lightly fragrant, 5–6.5 mm diam., sticky; bracteoles triangular, 0.5–1.2 × 0.5–1.1 mm, apex acute; pedicel green, 2–4 mm long, 0.7–1.3 mm diam., glabrous; sepals 4, pale green, the outer pair smaller than the inner pair, the outer pair semi-orbicular, 0.7–1 × 0.6–1.4 mm, apex obtuse, the inner pair broadly ovate or ovate, 1.5–3.5 × 1–3 mm, apex obtuse; petals 4, pale yellow or yellow, broadly elliptic, elliptic or orbicular, 1.5–3.5 × 1–3 mm, subequal, apex obtuse or rounded; stamens numerous, united into 4 bundles, each bundle 1.5–3 × 1–1.7 mm; filaments very short; anthers small; pistillode mushroom-shaped, 2–2.5 mm long; sterile stigma sessile, convex, 1.2–2 mm diam., papillate. <bold><italic>Female flowers</italic></bold> in fascicles of 2–3 flowers or solitary, 4.5–7 mm diam.; bracteoles triangular, 0.5–1.2 × 0.5–1 mm, apex acute; pedicel green, 3–6.5 mm long, 1–1.5 mm diam., glabrous; sepals 4, pale green, the outer pair smaller than the inner pair, the outer pair semi-orbicular, 0.7–1.2 × 0.7–1.5 mm, apex obtuse, the inner pair broadly ovate or ovate, 1.7–3.5 × 1–2.5 mm, apex obtuse; petals 4, pale yellow or yellow, broadly elliptic or orbicular, 1.7–4 × 1.8–3.5 mm, subequal, apex rounded or obtuse; staminodes absent; pistil mushroom-shaped; ovary pale green, subglobose or globose, 1–2 × 1.3–2.3 mm; stigma pale yellow, sessile, convex, 2.5–3 mm diam., unlobed, papillate. <bold><italic>Fruits</italic></bold> berries, subglobose or globose, 1–1.2 × 0.7–1.2 cm, green (colour of ripe fruits not recorded), smooth and glabrous, pericarp coriaceous, c. 6–6.5 mm thick, cut fruits with a sticky white exudate, with persistent sepals; persistent stigma blackish brown or dark brown, discoid and shallowly concave, 7–9 mm diam., unlobed, papillate; fruiting stalk 3–6.5 mm long, 1.2–2 mm diam. <bold><italic>Seeds</italic></bold> 1–2, reddish brown or dark brown, depressed subglobose, 0.9–1.2 × 0.7–0.9 cm, with a thin fleshy pulp.</p></tp:treatment-sec><tp:treatment-sec sec-type="distribution" id="SECID0EWYAI"><title>Distribution.</title><p>Peninsular Thailand, Peninsular Malaysia [Kedah (including Langkawi Island), Penang, Perak, Kelantan, Terengganu, Pahang, Selangor, Negeri Sembilan, Malacca, Johor], Singapore, Indonesia (Sumatra, Java, Maluku Islands), Borneo [Malaysia (Sarawak, Sabah), Indonesia (Kalimantan)], Philippines (Mindoro, Capiz, Leyte, Palawan, Basilan) (Fig. <xref ref-type="fig" rid="F12">12</xref>).</p></tp:treatment-sec><tp:treatment-sec sec-type="distribution" id="SECID0EAZAI"><title>Distribution in Thailand.</title><p><bold>Peninsular</bold>: Surat Thani, Phangnga, Nakhon Si Thammarat, Trang, Satun, Songkhla, Pattani, Yala, Narathiwat (Fig. <xref ref-type="fig" rid="F12">12</xref>).</p></tp:treatment-sec><tp:treatment-sec sec-type="habitat" id="SECID0EMZAI"><title>Habitat and ecology.</title><p>This species is found in tropical evergreen rain forests, lower montane rain forests, and secondary forests, sometimes along streams, at elevations of 0–1,500 m a.m.s.l.</p></tp:treatment-sec><tp:treatment-sec sec-type="phenology" id="SECID0ERZAI"><title>Phenology.</title><p>Flowering and fruiting more than once, nearly throughout the year, with a peak from February to May.</p></tp:treatment-sec><tp:treatment-sec sec-type="conservation status" id="SECID0EWZAI"><title>Conservation status.</title><p><italic><tp:taxon-name>
                  <tp:taxon-name-part taxon-name-part-type="genus" reg="Garcinia">Garcinia</tp:taxon-name-part> <tp:taxon-name-part taxon-name-part-type="species" reg="rostrata">rostrata</tp:taxon-name-part></tp:taxon-name></italic> is widely distributed from Peninsular Thailand to Borneo and the Philippines. It is known from many localities and has a large EOO of 3,582,193.06 km<sup>2</sup> and an AOO of 180 km<sup>2</sup>. In Thailand, this species is known to be naturally distributed only in the peninsular region and has an EOO of 88,529.82 km<sup>2</sup> and an AOO of 76 km<sup>2</sup>. Because of its wide distribution and the number of localities and because there does not appear to be an imminent threat to the plants or their habitats. Therefore, we consider the conservation assessment here as <abbrev xmlns:xlink="http://www.w3.org/1999/xlink" xlink:title="Least Concern" id="ABBRID0E11AI" xlink:type="simple">LC</abbrev> in agreement with <xref ref-type="bibr" rid="B8">de Kok (2024b)</xref>.</p></tp:treatment-sec><tp:treatment-sec sec-type="etymology" id="SECID0EC2AI"><title>Etymology.</title><p>The specific epithet of <italic><tp:taxon-name><tp:taxon-name-part taxon-name-part-type="genus" reg="Garcinia">Garcinia</tp:taxon-name-part> <tp:taxon-name-part taxon-name-part-type="species" reg="rostrata">rostrata</tp:taxon-name-part></tp:taxon-name></italic> is a Latin word meaning beaked, with a long beak, and refers to the fact that the leaf apex has a long beak.</p></tp:treatment-sec><tp:treatment-sec sec-type="Vernacular names" id="SECID0ET2AI"><title>Vernacular names.</title><p>Dan mi (ดันหมี) (Narathiwat, from the specimen <italic>C. Phengklai &amp; C. Niyomdham 8001</italic>); Nuan (นวล) (Nakhon Si Thammarat, from the specimen <italic>A. F. G. Kerr 15683</italic>); <bold>Nuan khao</bold> (<bold>นวลขาว</bold>) (Surat Thani, from the specimen <italic>Put 770</italic>); Nuan dong (นวลดง) (Surat Thani, from the specimen <italic>Put 788</italic>); Nuan daeng (นวลแดง) (Surat Thani, from the specimen <italic>Put 1163</italic>); Muang lai (มวงลาย) (Surat Thani, from the specimen <italic>P. Suvarnakoses 837</italic>).</p></tp:treatment-sec><tp:treatment-sec sec-type="Uses" id="SECID0EJ3AI"><title>Uses.</title><p>The fruits of <italic><tp:taxon-name><tp:taxon-name-part taxon-name-part-type="genus" reg="Garcinia">Garcinia</tp:taxon-name-part> <tp:taxon-name-part taxon-name-part-type="species" reg="rostrata">rostrata</tp:taxon-name-part></tp:taxon-name></italic> serve as a food source for wildlife.</p></tp:treatment-sec><tp:treatment-sec sec-type="Lectotypifications" id="SECID0E13AI"><title>Lectotypifications.</title><p><italic><tp:taxon-name>
                  <tp:taxon-name-part taxon-name-part-type="genus" reg="Discostigma">Discostigma</tp:taxon-name-part> <tp:taxon-name-part taxon-name-part-type="species" reg="rostratum">rostratum</tp:taxon-name-part></tp:taxon-name></italic> was named by <xref ref-type="bibr" rid="B16">Hasskarl (1842</xref>: 33) and was transferred to the genus <italic><tp:taxon-name><tp:taxon-name-part taxon-name-part-type="genus" reg="Garcinia">Garcinia</tp:taxon-name-part></tp:taxon-name></italic> by <xref ref-type="bibr" rid="B26">Miquel (1864</xref>: 209), who cited the type locality and the collector’s name “Bali (<italic>Teysmann</italic>)”. He did not select a holotype, nor did he mention the collector number and the name of the herbarium where the material was kept. However, we located only the <italic>Teysmann 1868</italic> material collected from Java (originally “E Java” on the label) at K [K000677710] and at P [P04700642, P04700644], and following Art. 9.6 of the ICN (<xref ref-type="bibr" rid="B60">Turland et al. 2018</xref>), they constitute syntypes. Bali is a province of Indonesia and located east of Java, but the type locality appears to be East Java, so perhaps there has been a transcription error in the original publication. Therefore, the P [P04700642] specimen is considered here as the lectotype, following Arts. 9.3 and 9.12 of the ICN (<xref ref-type="bibr" rid="B60">Turland et al. 2018</xref>).</p><p><italic><tp:taxon-name>
                  <tp:taxon-name-part taxon-name-part-type="genus" reg="Garcinia">Garcinia</tp:taxon-name-part> <tp:taxon-name-part taxon-name-part-type="species" reg="wrayi">wrayi</tp:taxon-name-part></tp:taxon-name></italic> was named by <xref ref-type="bibr" rid="B21">King (1890</xref>: 152–153), who cited four gatherings, <italic>Wray 267, 362, 1527</italic>, and <italic>Scortechini 3235</italic>, collected from Perak, “Gunong Batu Pateh and Ulu Batang Padang, at elevations of 4,500 feet and upwards”. He did not mention the name of the herbaria where the materials were housed, and following Art. 9.6 of the ICN (<xref ref-type="bibr" rid="B60">Turland et al. 2018</xref>), these are syntypes. We located the materials <italic>L. Wray 267</italic> (Gunong Batu Pateh, 4500 feet alt.) at CAL [CAL0000005861, CAL0000005862], SING [SING0067963], and P [P04701169]; <italic>L. Wray 362</italic> (summit of Gunong Batu Pateh, 6700 feet alt.) at CAL [CAL0000005859], SING [SING 0067962], and P [P04701168]; <italic>L. Wray 1527</italic> (Ulu Batang Padang, 4900 feet alt.) at CAL [CAL0000005863]; and <italic>R. F. Scortechini 3236</italic> (locality unspecified) at CAL [CAL0000005860]. The specimen number appears to be <italic>R. F. Scortechini 3236</italic>, so perhaps there has been a transcription error in the original protologue. George King was a superintendent of Calcutta Botanic Gardens (1871–1898) and a director of Botanical Survey of India (1891–1898) (<xref ref-type="bibr" rid="B52">Stafleu and Cowan 1979</xref>). Therefore, the material <italic>L. Wray 267</italic> at CAL [CAL0000005862] is better preserved and more complete than the others and is designated here as the lectotype, following Arts. 9.3 and 9.12 of the ICN (<xref ref-type="bibr" rid="B60">Turland et al. 2018</xref>).</p><p><italic><tp:taxon-name>
                  <tp:taxon-name-part taxon-name-part-type="genus" reg="Garcinia">Garcinia</tp:taxon-name-part> <tp:taxon-name-part taxon-name-part-type="species" reg="brevirostris">brevirostris</tp:taxon-name-part></tp:taxon-name></italic> was named by <xref ref-type="bibr" rid="B48">Scheffer (1870a</xref>: 353; <xref ref-type="bibr" rid="B49">1870b</xref>: 248), who cited the type locality and the collector’s name “Bangka, prope Müntok et Djeboes (<italic>Teysmann</italic>)”. He did not select a holotype, nor did he mention the collector number and the name of the herbaria where the material was deposited. However, we found two sets of material: (1) <italic>Teysmann s.n.</italic> collected from Bangka, Djeboes at A [A00067478], BO [BO0116415], K [K000677711], and L [L0012177, L0012178, U1208258] and (2) <italic>Teysmann s.n.</italic> collected from Bangka, prope Müntok at L [L2408901, U1208257], and following Art. 9.6 of the ICN (<xref ref-type="bibr" rid="B60">Turland et al. 2018</xref>), they constitute syntypes. Rudolph Herman Christiaan Carel Scheffer (1844–1880) was a Dutch botanist and a director of the Botanic Gardens Buitenzorg (now known as Bogor) (1868–1880) (<xref ref-type="bibr" rid="B54">Stafleu and Cowan 1985</xref>). Therefore, the BO [BO0116415] specimen is in the best condition and is selected here as the lectotype, following Arts. 9.3 and 9.12 of the ICN (<xref ref-type="bibr" rid="B60">Turland et al. 2018</xref>).</p><p><italic><tp:taxon-name>
                  <tp:taxon-name-part taxon-name-part-type="genus" reg="Garcinia">Garcinia</tp:taxon-name-part> <tp:taxon-name-part taxon-name-part-type="species" reg="gitingensis">gitingensis</tp:taxon-name-part></tp:taxon-name></italic> was named by <xref ref-type="bibr" rid="B9">Elmer (1911</xref>: 1053), who cited three gatherings: <italic>A. D. E. Elmer 12213, 12482</italic>, and <italic>12526</italic> collected from Magallanes (Mt. Giting-giting), Province of Capiz, Island of Sibuyan. He did not mention the name of the herbaria where the specimens were kept, and following Art. 9.6 of the ICN (<xref ref-type="bibr" rid="B60">Turland et al. 2018</xref>), these are syntypes. We traced the specimens <italic>A. D. E. Elmer 12213</italic> at E [E00691511], L [L2403621, U1208223], and W [W1912-0000852]; <italic>A. D. E. Elmer 12482</italic> at E [E00691512], GH [GH00067529], MO [MO716956], NY [NY71369], US [US00114336], and W [W1912-0000851]; and <italic>A. D. E. Elmer 12526</italic> at A [A00067528], E [E00691513], L [L2403620, U0111082], MO [MO934131], NY [NY71370], US [US00516746], and W [W1912-0000963]. Adolph Daniel Edward Elmer (1870–1942) was an American botanist who collected exclusively in Washington, California, Borneo, and the Philippines. His type specimens were housed at A and PNH (<xref ref-type="bibr" rid="B51">Stafleu and Cowan 1976</xref>). Hence, the specimen <italic>A. D. E. Elmer 12526</italic> at A [A00067528] is in the best condition and clearly shows the diagnostic characters for the species and is selected here as the lectotype, following Arts. 9.3 and 9.12 of the ICN (<xref ref-type="bibr" rid="B60">Turland et al. 2018</xref>).</p><p><xref ref-type="bibr" rid="B41">Pierre (1883</xref>: 37) established <italic><tp:taxon-name><tp:taxon-name-part taxon-name-part-type="genus" reg="Garcinia">Garcinia</tp:taxon-name-part> <tp:taxon-name-part taxon-name-part-type="species" reg="calophylla">calophylla</tp:taxon-name-part></tp:taxon-name></italic> based on the material collected from Java, and it was cultivated in le jardin botanique de Bogor (originally “Plante cultivée dans le jardin bot. de Buitenzorg à Java” in the first publication). He did not mention the collector number and the name of the herbarium where the material was kept. However, we located the material <italic>Treub s.n.</italic> (<italic>Herb. L. Pierre 4632</italic>) cultivated in Hort. Bot. Bogor. (Horto Botanico Bogoriensi) at P [P04700186, P04700187], and following Art. 9.6 of the ICN (<xref ref-type="bibr" rid="B60">Turland et al. 2018</xref>), it constitutes a syntype. Therefore, the P [P04700186] specimen is in the best condition and is chosen here as the lectotype, following Arts. 9.3 and 9.12 of the ICN (<xref ref-type="bibr" rid="B60">Turland et al. 2018</xref>).</p></tp:treatment-sec><tp:treatment-sec sec-type="notes" id="SECID0EIEBI"><title>Note.</title><p><xref ref-type="bibr" rid="B25">Maheshwari (1964)</xref> considered the specimen <italic>Wallich Cat. 4873</italic> at CAL [without barcode] as the lectotype of <italic><tp:taxon-name><tp:taxon-name-part taxon-name-part-type="genus" reg="Garcinia">Garcinia</tp:taxon-name-part> <tp:taxon-name-part taxon-name-part-type="species" reg="eugeniifolia">eugeniifolia</tp:taxon-name-part></tp:taxon-name></italic>, without isolectotypes. However, we located the lectotype at CAL with barcode [CAL0000065120] and isolectotypes at G [G00458408] and K [K001104113].</p></tp:treatment-sec><tp:treatment-sec sec-type="material" id="SECID0E6EBI"><title>Additional specimens examined.</title><p><bold>Thailand. Peninsular</bold>: • Surat Thani [Ko Phangan, ♂ fl., 3 Jun 1927, <italic>Put 770</italic> [BK (P. F. Stevens det. as <tp:taxon-name><tp:taxon-name-part taxon-name-part-type="genus" reg="Garcinia">G.</tp:taxon-name-part> <tp:taxon-name-part taxon-name-part-type="uncertainty-rank">cf.</tp:taxon-name-part> <tp:taxon-name-part taxon-name-part-type="species" reg="merguensis">merguensis</tp:taxon-name-part></tp:taxon-name> and <italic><tp:taxon-name><tp:taxon-name-part taxon-name-part-type="genus" reg="Garcinia">G.</tp:taxon-name-part> <tp:taxon-name-part taxon-name-part-type="species" reg="brevirostris">brevirostris</tp:taxon-name-part></tp:taxon-name></italic>), BM (as <italic><tp:taxon-name><tp:taxon-name-part taxon-name-part-type="genus" reg="Garcinia">Garcinia</tp:taxon-name-part></tp:taxon-name></italic> sp.), C, K, L [L2416507], and P [P05061541] (as <italic><tp:taxon-name><tp:taxon-name-part taxon-name-part-type="genus" reg="Garcinia">G.</tp:taxon-name-part> <tp:taxon-name-part taxon-name-part-type="species" reg="merguensis">merguensis</tp:taxon-name-part></tp:taxon-name></italic>)]; • ibid., fr., 5 Jun 1927, <italic>Put 788</italic> [BM (as <italic><tp:taxon-name><tp:taxon-name-part taxon-name-part-type="genus" reg="Garcinia">Garcinia</tp:taxon-name-part></tp:taxon-name></italic> sp.), K (as <italic><tp:taxon-name><tp:taxon-name-part taxon-name-part-type="genus" reg="Garcinia">G.</tp:taxon-name-part> <tp:taxon-name-part taxon-name-part-type="species" reg="merguensis">merguensis</tp:taxon-name-part></tp:taxon-name></italic>)]; • ibid., fr., 4 Nov 1927, <italic>Put 1159</italic> [BK (P. F. Stevens det. as <tp:taxon-name><tp:taxon-name-part taxon-name-part-type="genus" reg="Garcinia">G.</tp:taxon-name-part> <tp:taxon-name-part taxon-name-part-type="uncertainty-rank">cf.</tp:taxon-name-part> <tp:taxon-name-part taxon-name-part-type="species" reg="merguensis">merguensis</tp:taxon-name-part></tp:taxon-name> and <italic><tp:taxon-name><tp:taxon-name-part taxon-name-part-type="genus" reg="Garcinia">G.</tp:taxon-name-part> <tp:taxon-name-part taxon-name-part-type="species" reg="brevirostris">brevirostris</tp:taxon-name-part></tp:taxon-name></italic>), K (as <italic><tp:taxon-name><tp:taxon-name-part taxon-name-part-type="genus" reg="Garcinia">G.</tp:taxon-name-part> <tp:taxon-name-part taxon-name-part-type="species" reg="merguensis">merguensis</tp:taxon-name-part></tp:taxon-name></italic>)]; • ibid., fr., 4 Nov 1927, <italic>Put 1163</italic> [BK (P. F. Stevens det. as <tp:taxon-name><tp:taxon-name-part taxon-name-part-type="genus" reg="Garcinia">G.</tp:taxon-name-part> <tp:taxon-name-part taxon-name-part-type="uncertainty-rank">cf.</tp:taxon-name-part> <tp:taxon-name-part taxon-name-part-type="species" reg="merguensis">merguensis</tp:taxon-name-part></tp:taxon-name> and <italic><tp:taxon-name><tp:taxon-name-part taxon-name-part-type="genus" reg="Garcinia">G.</tp:taxon-name-part> <tp:taxon-name-part taxon-name-part-type="species" reg="brevirostris">brevirostris</tp:taxon-name-part></tp:taxon-name></italic>), BM (as <italic><tp:taxon-name><tp:taxon-name-part taxon-name-part-type="genus" reg="Garcinia">Garcinia</tp:taxon-name-part></tp:taxon-name></italic> sp.), K (as <italic><tp:taxon-name><tp:taxon-name-part taxon-name-part-type="genus" reg="Garcinia">G.</tp:taxon-name-part> <tp:taxon-name-part taxon-name-part-type="species" reg="merguensis">merguensis</tp:taxon-name-part></tp:taxon-name></italic>)]; • ibid., fr., 4 Dec 1974, <italic>R. Geesink et al. 7751</italic> [AAU (C. Ngernsaengsaruay det. as <italic><tp:taxon-name><tp:taxon-name-part taxon-name-part-type="genus" reg="Garcinia">G.</tp:taxon-name-part> <tp:taxon-name-part taxon-name-part-type="species" reg="rostrata">rostrata</tp:taxon-name-part></tp:taxon-name></italic>), BKF, C, and P [P05061701] (as <italic><tp:taxon-name><tp:taxon-name-part taxon-name-part-type="genus" reg="Garcinia">Garcinia</tp:taxon-name-part></tp:taxon-name></italic> sp.)]; • Locality unspecified, young fr., 6 Aug 1955, <italic>P. Suvarnakoses 837</italic> (BKF) (as <italic><tp:taxon-name><tp:taxon-name-part taxon-name-part-type="genus" reg="Garcinia">G.</tp:taxon-name-part> <tp:taxon-name-part taxon-name-part-type="species" reg="rostrata">rostrata</tp:taxon-name-part></tp:taxon-name></italic>); • Locality unspecified, ♂ fl., 25 Jun 1975, C. <italic>Promdej et al 226</italic> [AAU (C. Ngernsaengsaruay det. as <italic><tp:taxon-name><tp:taxon-name-part taxon-name-part-type="genus" reg="Garcinia">G.</tp:taxon-name-part> <tp:taxon-name-part taxon-name-part-type="species" reg="rostrata">rostrata</tp:taxon-name-part></tp:taxon-name></italic>), BKF (as <italic><tp:taxon-name><tp:taxon-name-part taxon-name-part-type="genus" reg="Garcinia">G.</tp:taxon-name-part> <tp:taxon-name-part taxon-name-part-type="species" reg="merguensis">merguensis</tp:taxon-name-part></tp:taxon-name></italic>), C (as <italic><tp:taxon-name><tp:taxon-name-part taxon-name-part-type="genus" reg="Garcinia">Garcinia</tp:taxon-name-part></tp:taxon-name></italic> sp.), K (H. Toyama det. as <italic><tp:taxon-name><tp:taxon-name-part taxon-name-part-type="genus" reg="Garcinia">G.</tp:taxon-name-part> <tp:taxon-name-part taxon-name-part-type="species" reg="merguensis">merguensis</tp:taxon-name-part></tp:taxon-name></italic>), P [P05062021] (as <italic><tp:taxon-name><tp:taxon-name-part taxon-name-part-type="genus" reg="Garcinia">Garcinia</tp:taxon-name-part></tp:taxon-name></italic> sp.); • Ko Phangan, ♂ fl. (spirit collection), 25 Jun 2024, <italic>C. Ngernsaengsaruay &amp; P. Chanton G71-25062024</italic> (BKF); • ibid., fr. (spirit collection), 3 Feb 2025, <italic>C. Ngernsaengsaruay &amp; P. Chanton G72-03022025</italic> (BKF); • Phaeng Noi Waterfall nature trail, Than Sadet-Ko Phangan National Park, sterile, 30 Mar 2025, <italic>C. Ngernsaengsaruay</italic> personal observation with photos]; • Phangnga [Takua Pa District, fr., 12 May 1968, <italic>C. F. van Beusekom &amp; C. Phengkhlai 727</italic> [AAU (C. Ngernsaengsaruay det. as <italic><tp:taxon-name><tp:taxon-name-part taxon-name-part-type="genus" reg="Garcinia">G.</tp:taxon-name-part> <tp:taxon-name-part taxon-name-part-type="species" reg="rostrata">rostrata</tp:taxon-name-part></tp:taxon-name></italic>), BKF (as <italic><tp:taxon-name><tp:taxon-name-part taxon-name-part-type="genus" reg="Garcinia">G.</tp:taxon-name-part> <tp:taxon-name-part taxon-name-part-type="species" reg="merguensis">merguensis</tp:taxon-name-part></tp:taxon-name></italic>), C, K, and P [P05062007] (<italic><tp:taxon-name><tp:taxon-name-part taxon-name-part-type="genus" reg="Garcinia">Garcinia</tp:taxon-name-part></tp:taxon-name></italic> sp.); • Ton Pariwat Wildlife Sanctuary, fl., 24 Apr 2006, <italic>S. Gardner &amp; P. Sidisunthorn ST2614</italic> [BKF and K (as <italic><tp:taxon-name><tp:taxon-name-part taxon-name-part-type="genus" reg="Garcinia">Garcinia</tp:taxon-name-part></tp:taxon-name></italic> sp.)]; • Thai Mueang Beach, fl., 3 Apr 2008, <italic>C. Maknoi 2423</italic> (QBG) (as <italic><tp:taxon-name><tp:taxon-name-part taxon-name-part-type="genus" reg="Garcinia">Garcinia</tp:taxon-name-part></tp:taxon-name></italic> sp.); • Krabi [Khao Pra Bang Khram Wildlife Sanctuary, Khlong Thom Nuea Subdistrict, Khlong Thom District, 18 Mar 2018, <italic>C. Ngernsaengsaruay</italic> personal observation with photos; • Khao Phanom Bencha National Park, Thap Prik Subdistrict, Mueang District, 14 Feb 2022, <italic>C. Ngernsaengsaruay &amp; W. Boonthasak G68-14022022</italic> (BKF)]; • Nakhon Si Thammarat [Sichon District, fr., 12 May 1928, <italic>A. F. G. Kerr 15683</italic> [BK (P. F. Stevens det. as <tp:taxon-name><tp:taxon-name-part taxon-name-part-type="genus" reg="Garcinia">G.</tp:taxon-name-part> <tp:taxon-name-part taxon-name-part-type="uncertainty-rank">cf.</tp:taxon-name-part> <tp:taxon-name-part taxon-name-part-type="species" reg="merguensis">merguensis</tp:taxon-name-part></tp:taxon-name> and <italic><tp:taxon-name><tp:taxon-name-part taxon-name-part-type="genus" reg="Garcinia">G.</tp:taxon-name-part> <tp:taxon-name-part taxon-name-part-type="species" reg="brevirostris">brevirostris</tp:taxon-name-part></tp:taxon-name></italic>), BM (as <italic><tp:taxon-name><tp:taxon-name-part taxon-name-part-type="genus" reg="Garcinia">Garcinia</tp:taxon-name-part></tp:taxon-name></italic> sp.), C, K, L [L2416493], and P [P05061542] (as <italic><tp:taxon-name><tp:taxon-name-part taxon-name-part-type="genus" reg="Garcinia">G.</tp:taxon-name-part> <tp:taxon-name-part taxon-name-part-type="species" reg="merguensis">merguensis</tp:taxon-name-part></tp:taxon-name></italic>)]; • Karom Waterdall, Khao Luang National Park, Lan Saka District, young fr., 24 Nov 1984, <italic>J. F. Maxwell 84-487</italic> [BKF, P [P04701380], and PSU (as <italic><tp:taxon-name><tp:taxon-name-part taxon-name-part-type="genus" reg="Garcinia">G.</tp:taxon-name-part> <tp:taxon-name-part taxon-name-part-type="species" reg="eugeniaefolia">eugeniaefolia</tp:taxon-name-part></tp:taxon-name></italic>)]; • Khao Men, young fr., 10 Mar 1957, <italic>Snan 996</italic> (BKF) (as <italic><tp:taxon-name><tp:taxon-name-part taxon-name-part-type="genus" reg="Garcinia">G.</tp:taxon-name-part> <tp:taxon-name-part taxon-name-part-type="species" reg="rostrata">rostrata</tp:taxon-name-part></tp:taxon-name></italic>)]; • Trang [Khao Chong, fl., 25 Jan 1958, <italic>T. Smitinand 4099</italic> (BKF) (as <italic><tp:taxon-name><tp:taxon-name-part taxon-name-part-type="genus" reg="Garcinia">G.</tp:taxon-name-part> <tp:taxon-name-part taxon-name-part-type="species" reg="rostrata">rostrata</tp:taxon-name-part></tp:taxon-name></italic>); • Khao Banthat, Yan Ta Khao District, ♂ fl., 5 Apr 2003, <italic>D. J. Middleton et al. 1892</italic> (A [00466329] and BKF) (as <italic><tp:taxon-name><tp:taxon-name-part taxon-name-part-type="genus" reg="Garcinia">Garcinia</tp:taxon-name-part></tp:taxon-name></italic> sp.)]; • Satun [Tarutao National Park, fl., 27 Feb 1966, <italic>B. Hansen &amp; T. Smitinand 12468</italic> [BKF (as <italic><tp:taxon-name><tp:taxon-name-part taxon-name-part-type="genus" reg="Garcinia">G.</tp:taxon-name-part> <tp:taxon-name-part taxon-name-part-type="species" reg="eugeniaefolia">eugeniaefolia</tp:taxon-name-part></tp:taxon-name></italic>), C and K (as <italic><tp:taxon-name><tp:taxon-name-part taxon-name-part-type="genus" reg="Garcinia">Garcinia</tp:taxon-name-part></tp:taxon-name></italic> sp.)]; • ibid., fl., 16 Feb 2005, <italic>S. Gardner et al. ST1544</italic> [BKF and K (as <italic><tp:taxon-name><tp:taxon-name-part taxon-name-part-type="genus" reg="Garcinia">Garcinia</tp:taxon-name-part></tp:taxon-name></italic> sp.); • Ton Te Waterfall nature trail, Khao Banthat Wildlife Sanctuary, Palian District, sterile, 10 Jul 2016, <italic>C. Ngernsaengsaruay G67-10072016</italic> (BKF); • Khao Chong, Chong Subdistrict, Na Yong District, 16 Feb 2022, <italic>C. Ngernsaengsaruay</italic> personal observation with photos; • Sai Rung Waterfall nature trail, Khao Banthat Wildlife Sanctuary, Yan Ta Khao District, 16 Feb 2022, <italic>C. Ngernsaengsaruay &amp; W. Boonthasak G69-16022022</italic> (BKF)]; • Songkhla [Ton Nga Chang Wildlife Sanctuary, fr., 27 Jan 1992, <italic>P. Puudjaa 58</italic> (BKF) (as <italic><tp:taxon-name><tp:taxon-name-part taxon-name-part-type="genus" reg="Garcinia">G.</tp:taxon-name-part> <tp:taxon-name-part taxon-name-part-type="species" reg="rostrata">rostrata</tp:taxon-name-part></tp:taxon-name></italic>); • Ton Nga Chang Waterfall, fl., 14 May 2004, <italic>S. Gardner &amp; P. Sidisunthorn ST0516</italic> [BKF and K (as <italic><tp:taxon-name><tp:taxon-name-part taxon-name-part-type="genus" reg="Garcinia">Garcinia</tp:taxon-name-part></tp:taxon-name></italic> sp.)]; • Pattani [Khao Kala Khiri, fr., 2 Apr 1928, <italic>A. F. G. Kerr 14978</italic> [BK (P. F. Stevens identified as <tp:taxon-name><tp:taxon-name-part taxon-name-part-type="genus" reg="Garcinia">G.</tp:taxon-name-part> <tp:taxon-name-part taxon-name-part-type="uncertainty-rank">cf.</tp:taxon-name-part> <tp:taxon-name-part taxon-name-part-type="species" reg="merguensis">merguensis</tp:taxon-name-part></tp:taxon-name> and <italic><tp:taxon-name><tp:taxon-name-part taxon-name-part-type="genus" reg="Garcinia">G.</tp:taxon-name-part> <tp:taxon-name-part taxon-name-part-type="species" reg="brevirostris">brevirostris</tp:taxon-name-part></tp:taxon-name></italic>), C (C. Ngernsaengsaruay det. as <italic><tp:taxon-name><tp:taxon-name-part taxon-name-part-type="genus" reg="Garcinia">G.</tp:taxon-name-part> <tp:taxon-name-part taxon-name-part-type="species" reg="merguensis">merguensis</tp:taxon-name-part></tp:taxon-name></italic>, 31 Jul 2018), K, L [L2416492], and P [P05061543] (as <italic><tp:taxon-name><tp:taxon-name-part taxon-name-part-type="genus" reg="Garcinia">G.</tp:taxon-name-part> <tp:taxon-name-part taxon-name-part-type="species" reg="merguensis">merguensis</tp:taxon-name-part></tp:taxon-name></italic>)]; • Yala [Bang Lang National Park, Aiyoeweng Subdistrict, Betong District, ♂ fl., 23 May 2022, <italic>C. Ngernsaengsaruay G70-23052022</italic> (BKF)]; • Narathiwat [Chat Warin Waterfall, fl., 15 Jun 1970, <italic>T. Smitinand 10975</italic> [BKF, C, K, and P [P05062037] (as <italic><tp:taxon-name><tp:taxon-name-part taxon-name-part-type="genus" reg="Garcinia">Garcinia</tp:taxon-name-part></tp:taxon-name></italic> sp.)]; • To Daeng Peat Swamp Forest, Su-Ngai Kolok District, fr., 25 Sep 1992, <italic>C. Phengklai &amp; C. Niyomdham 8001</italic> [BKF, K, and P [P 06899611, P06899612] (as <italic><tp:taxon-name><tp:taxon-name-part taxon-name-part-type="genus" reg="Garcinia">Garcinia</tp:taxon-name-part></tp:taxon-name></italic> sp.)]; • ibid., fr., Aug 1993, <italic>C. Niyomdham s.n.</italic> (BKF) (as <italic><tp:taxon-name><tp:taxon-name-part taxon-name-part-type="genus" reg="Garcinia">Garcinia</tp:taxon-name-part></tp:taxon-name></italic> sp.); • ibid., fr., 10 Apr 1997, <italic>C. Niyomdham 4983</italic> [AAU (C. Ngernsaengsaruay det. as <italic><tp:taxon-name><tp:taxon-name-part taxon-name-part-type="genus" reg="Garcinia">G.</tp:taxon-name-part> <tp:taxon-name-part taxon-name-part-type="species" reg="rostrata">rostrata</tp:taxon-name-part></tp:taxon-name></italic>), BKF (as <italic><tp:taxon-name><tp:taxon-name-part taxon-name-part-type="genus" reg="Garcinia">Garcinia</tp:taxon-name-part></tp:taxon-name></italic> sp.)]; • Sukhirin District, ♀ fl., 22 Jul 2003, <italic>P. Puudjaa 1180</italic> (BKF) (as <italic><tp:taxon-name><tp:taxon-name-part taxon-name-part-type="genus" reg="Garcinia">Garcinia</tp:taxon-name-part></tp:taxon-name></italic> sp.); • Chat Warin Waterfall, Budo-Su-ngai Padi National Park, 8 Feb 2025, C. Ngernsaengsaruay &amp; P. Chanton personal observation with photos].</p><fig id="F7" position="float" orientation="portrait"><object-id xmlns:xlink="http://www.w3.org/1999/xlink" content-type="doi" xlink:type="simple">10.3897/phytokeys.261.156445.figure7</object-id><object-id xmlns:xlink="http://www.w3.org/1999/xlink" content-type="arpha" xlink:type="simple">4004B403-0288-5891-94F7-9B44740BC1A2</object-id><label>Figure 7.</label><caption><p><italic><tp:taxon-name>
              <tp:taxon-name-part taxon-name-part-type="genus" reg="Garcinia">Garcinia</tp:taxon-name-part> <tp:taxon-name-part taxon-name-part-type="species" reg="rostrata">rostrata</tp:taxon-name-part></tp:taxon-name></italic>. A. Branchlets and leaves; B. Leaf; C. Inflorescence with male flowers; D. Male flower (top view); E. Male flower (side view); F. Female flower; G. Fruit. Photo: Drawn by Wanwisa Bhuchaisri.</p></caption><graphic xmlns:xlink="http://www.w3.org/1999/xlink" xlink:href="phytokeys-261-275_article-156445__-g007.jpg" position="float" orientation="portrait" xlink:type="simple" id="oo_1399196.jpg"><uri content-type="original_file" xlink:type="simple">https://binary.pensoft.net/fig/1399196</uri></graphic></fig><fig id="F8" position="float" orientation="portrait"><object-id xmlns:xlink="http://www.w3.org/1999/xlink" content-type="doi" xlink:type="simple">10.3897/phytokeys.261.156445.figure8</object-id><object-id xmlns:xlink="http://www.w3.org/1999/xlink" content-type="arpha" xlink:type="simple">70DEF6BE-3BC3-5AD6-B084-EF61C44D5841</object-id><label>Figure 8.</label><caption><p><italic><tp:taxon-name>
              <tp:taxon-name-part taxon-name-part-type="genus" reg="Garcinia">Garcinia</tp:taxon-name-part> <tp:taxon-name-part taxon-name-part-type="species" reg="rostrata">rostrata</tp:taxon-name-part></tp:taxon-name></italic>. A. Habit and habitat; B. Slashed bark with creamish white exudate; C, D. Branchlets, mature and young leaves; E. Branchlets and inflorescences with male flowers; F. Male flowers; G. Branchlets, leaves, and fruits. Photos: Chatchai Ngernsaengsaruay (A–D, F, G); Pichet Chanton (E).</p></caption><graphic xmlns:xlink="http://www.w3.org/1999/xlink" xlink:href="phytokeys-261-275_article-156445__-g008.jpg" position="float" orientation="portrait" xlink:type="simple" id="oo_1399197.jpg"><uri content-type="original_file" xlink:type="simple">https://binary.pensoft.net/fig/1399197</uri></graphic></fig><fig id="F9" position="float" orientation="portrait"><object-id xmlns:xlink="http://www.w3.org/1999/xlink" content-type="doi" xlink:type="simple">10.3897/phytokeys.261.156445.figure9</object-id><object-id xmlns:xlink="http://www.w3.org/1999/xlink" content-type="arpha" xlink:type="simple">74F4AA6A-E4A8-5BE3-B152-20F4FE031CCE</object-id><label>Figure 9.</label><caption><p><italic><tp:taxon-name>
              <tp:taxon-name-part taxon-name-part-type="genus" reg="Garcinia">Garcinia</tp:taxon-name-part> <tp:taxon-name-part taxon-name-part-type="species" reg="rostrata">rostrata</tp:taxon-name-part></tp:taxon-name></italic>. A. Lectotype of <italic><tp:taxon-name><tp:taxon-name-part taxon-name-part-type="genus" reg="Garcinia">Garcinia</tp:taxon-name-part> <tp:taxon-name-part taxon-name-part-type="species" reg="rostrata">rostrata</tp:taxon-name-part></tp:taxon-name></italic>, <italic>J. E. Teijsmann 1868</italic> (P [P04700642]) from Java, Indonesia, designated here; B. Isolectotype of <italic><tp:taxon-name><tp:taxon-name-part taxon-name-part-type="genus" reg="Garcinia">Garcinia</tp:taxon-name-part> <tp:taxon-name-part taxon-name-part-type="species" reg="brevirostris">brevirostris</tp:taxon-name-part></tp:taxon-name></italic>, a new synonym of <italic><tp:taxon-name><tp:taxon-name-part taxon-name-part-type="genus" reg="Garcinia">Garcinia</tp:taxon-name-part> <tp:taxon-name-part taxon-name-part-type="species" reg="rostrata">rostrata</tp:taxon-name-part></tp:taxon-name></italic>, <italic>J. E. Teijsmann s.n.</italic> (K [K000677711]) from Djeboes, Bangka, Sumatra, Indonesia, designated here. Photos: Muséum National d’Histoire Naturelle, Paris, France (MNHN), <ext-link xmlns:xlink="http://www.w3.org/1999/xlink" xlink:href="http://coldb.mnhn.fr/catalognumber/mnhn/p/p04700642" ext-link-type="uri" xlink:type="simple">http://coldb.mnhn.fr/catalognumber/mnhn/p/p04700642</ext-link> (A), The Board of Trustees of the RBG, Kew, <ext-link xmlns:xlink="http://www.w3.org/1999/xlink" xlink:href="http://specimens.kew.org/herbarium/K000677711" ext-link-type="uri" xlink:type="simple">http://specimens.kew.org/herbarium/K000677711</ext-link> (B).</p></caption><graphic xmlns:xlink="http://www.w3.org/1999/xlink" xlink:href="phytokeys-261-275_article-156445__-g009.jpg" position="float" orientation="portrait" xlink:type="simple" id="oo_1399198.jpg"><uri content-type="original_file" xlink:type="simple">https://binary.pensoft.net/fig/1399198</uri></graphic></fig><fig id="F10" position="float" orientation="portrait"><object-id xmlns:xlink="http://www.w3.org/1999/xlink" content-type="doi" xlink:type="simple">10.3897/phytokeys.261.156445.figure10</object-id><object-id xmlns:xlink="http://www.w3.org/1999/xlink" content-type="arpha" xlink:type="simple">DB376CA2-BC28-5541-9372-6311735B09BA</object-id><label>Figure 10.</label><caption><p><italic><tp:taxon-name>
              <tp:taxon-name-part taxon-name-part-type="genus" reg="Garcinia">Garcinia</tp:taxon-name-part> <tp:taxon-name-part taxon-name-part-type="species" reg="rostrata">rostrata</tp:taxon-name-part></tp:taxon-name></italic>. A. Isolectotype of <italic><tp:taxon-name><tp:taxon-name-part taxon-name-part-type="genus" reg="Garcinia">Garcinia</tp:taxon-name-part> <tp:taxon-name-part taxon-name-part-type="species" reg="eugeniifolia">eugeniifolia</tp:taxon-name-part></tp:taxon-name></italic>, a synonym of <italic><tp:taxon-name><tp:taxon-name-part taxon-name-part-type="genus" reg="Garcinia">Garcinia</tp:taxon-name-part> <tp:taxon-name-part taxon-name-part-type="species" reg="rostrata">rostrata</tp:taxon-name-part></tp:taxon-name></italic>, <italic>Wallich Cat. 4873</italic> (K [K001104113]) from Penang, Peninsular Malaysia, designated by <xref ref-type="bibr" rid="B25">Maheshwari (1964)</xref>; B. Lectotype of <italic><tp:taxon-name><tp:taxon-name-part taxon-name-part-type="genus" reg="Garcinia">Garcinia</tp:taxon-name-part> <tp:taxon-name-part taxon-name-part-type="species" reg="calophylla">calophylla</tp:taxon-name-part></tp:taxon-name></italic>, a new synonym of <italic><tp:taxon-name><tp:taxon-name-part taxon-name-part-type="genus" reg="Garcinia">Garcinia</tp:taxon-name-part> <tp:taxon-name-part taxon-name-part-type="species" reg="rostrata">rostrata</tp:taxon-name-part></tp:taxon-name></italic>, <italic>Treub s.n.</italic> (<italic>Herb. L. Pierre 4632</italic>) (P [P04700186]) cultivated in Hort. Bot. Bogor., Java, Indonesia, designated here. Photos: The Board of Trustees of the RBG, Kew, <ext-link xmlns:xlink="http://www.w3.org/1999/xlink" xlink:href="http://specimens.kew.org/herbarium/K001104113" ext-link-type="uri" xlink:type="simple">http://specimens.kew.org/herbarium/K001104113</ext-link> (A), Muséum National d’Histoire Naturelle, Paris, France (MNHN), <ext-link xmlns:xlink="http://www.w3.org/1999/xlink" xlink:href="http://coldb.mnhn.fr/catalognumber/mnhn/p/p04700186" ext-link-type="uri" xlink:type="simple">http://coldb.mnhn.fr/catalognumber/mnhn/p/p04700186</ext-link> (B).</p></caption><graphic xmlns:xlink="http://www.w3.org/1999/xlink" xlink:href="phytokeys-261-275_article-156445__-g010.jpg" position="float" orientation="portrait" xlink:type="simple" id="oo_1399199.jpg"><uri content-type="original_file" xlink:type="simple">https://binary.pensoft.net/fig/1399199</uri></graphic></fig><fig id="F11" position="float" orientation="portrait"><object-id xmlns:xlink="http://www.w3.org/1999/xlink" content-type="doi" xlink:type="simple">10.3897/phytokeys.261.156445.figure11</object-id><object-id xmlns:xlink="http://www.w3.org/1999/xlink" content-type="arpha" xlink:type="simple">E27B3DF0-5A0C-5795-AF95-C8B85BEB6D69</object-id><label>Figure 11.</label><caption><p><italic><tp:taxon-name>
              <tp:taxon-name-part taxon-name-part-type="genus" reg="Garcinia">Garcinia</tp:taxon-name-part> <tp:taxon-name-part taxon-name-part-type="species" reg="rostrata">rostrata</tp:taxon-name-part></tp:taxon-name></italic>. A. Lectotype of <italic><tp:taxon-name><tp:taxon-name-part taxon-name-part-type="genus" reg="Garcinia">Garcinia</tp:taxon-name-part> <tp:taxon-name-part taxon-name-part-type="species" reg="wrayi">wrayi</tp:taxon-name-part></tp:taxon-name></italic>, a synonym of <italic><tp:taxon-name><tp:taxon-name-part taxon-name-part-type="genus" reg="Garcinia">Garcinia</tp:taxon-name-part> <tp:taxon-name-part taxon-name-part-type="species" reg="rostrata">rostrata</tp:taxon-name-part></tp:taxon-name></italic>, <italic>L. Wray 267</italic> (CAL [CAL0000005862]) from Gunong Batu Pateh, Perak, Peninsular Malaysia, designated here; B. Lectotype of <italic><tp:taxon-name><tp:taxon-name-part taxon-name-part-type="genus" reg="Garcinia">Garcinia</tp:taxon-name-part> <tp:taxon-name-part taxon-name-part-type="species" reg="gitingensis">gitingensis</tp:taxon-name-part></tp:taxon-name></italic>, a synonym of <italic><tp:taxon-name><tp:taxon-name-part taxon-name-part-type="genus" reg="Garcinia">Garcinia</tp:taxon-name-part> <tp:taxon-name-part taxon-name-part-type="species" reg="rostrata">rostrata</tp:taxon-name-part></tp:taxon-name></italic>, <italic>A. D. E. Elmer 12526</italic> (A [A00067528]) from Magallanes (Mt. Giting-giting), Province of Capiz, Island of Sibuyan, Philippines, designated here. Photos: Botanical Survey of India, <ext-link xmlns:xlink="http://www.w3.org/1999/xlink" xlink:href="http://ivh.bsi.gov.in/phanerogams-Details/en?link=CAL0000005862&amp;column=szBarcode" ext-link-type="uri" xlink:type="simple">http://ivh.bsi.gov.in/phanerogams-Details/en?link=CAL0000005862&amp;column=szBarcode</ext-link> (A), Harvard University Herbaria, Cambridge, Massachusetts, U.S.A. <ext-link xmlns:xlink="http://www.w3.org/1999/xlink" xlink:href="https://kiki.huh.harvard.edu/databases/specimen_search.php?barcode=A000675" ext-link-type="uri" xlink:type="simple">https://kiki.huh.harvard.edu/databases/specimen_search.php?barcode=A000675</ext-link> (B).</p></caption><graphic xmlns:xlink="http://www.w3.org/1999/xlink" xlink:href="phytokeys-261-275_article-156445__-g011.jpg" position="float" orientation="portrait" xlink:type="simple" id="oo_1399200.jpg"><uri content-type="original_file" xlink:type="simple">https://binary.pensoft.net/fig/1399200</uri></graphic></fig><fig id="F12" position="float" orientation="portrait"><object-id xmlns:xlink="http://www.w3.org/1999/xlink" content-type="doi" xlink:type="simple">10.3897/phytokeys.261.156445.figure12</object-id><object-id xmlns:xlink="http://www.w3.org/1999/xlink" content-type="arpha" xlink:type="simple">DD1AEAA9-0FCB-57DF-9522-7A3650DAB9C8</object-id><label>Figure 12.</label><caption><p>Distribution of <italic><tp:taxon-name><tp:taxon-name-part taxon-name-part-type="genus" reg="Garcinia">Garcinia</tp:taxon-name-part> <tp:taxon-name-part taxon-name-part-type="species" reg="rostrata">rostrata</tp:taxon-name-part></tp:taxon-name></italic>. It is known from Peninsular Thailand and Peninsular Malaysia to Borneo and the Philippines. In Thailand, this species is found only in the peninsular region. Map: Pichet Chonton and Chatchai Ngernsaengsaruay.</p></caption><graphic xmlns:xlink="http://www.w3.org/1999/xlink" xlink:href="phytokeys-261-275_article-156445__-g012.jpg" position="float" orientation="portrait" xlink:type="simple" id="oo_1399201.jpg"><uri content-type="original_file" xlink:type="simple">https://binary.pensoft.net/fig/1399201</uri></graphic></fig></tp:treatment-sec><ref-list><ref id="B25"><mixed-citation xmlns:xlink="http://www.w3.org/1999/xlink" xlink:type="simple"><person-group><name name-style="western"><surname>Maheshwari</surname><given-names>JK</given-names></name></person-group> (<year>1964</year>) <article-title>Taxonomic studies on Indian <tp:taxon-name><tp:taxon-name-part taxon-name-part-type="family">Guttiferae</tp:taxon-name-part></tp:taxon-name> III. the genus <italic><tp:taxon-name><tp:taxon-name-part taxon-name-part-type="genus">Garcinia</tp:taxon-name-part></tp:taxon-name></italic> L. s.l.</article-title><source>Bulletin of the Botanical Survey of India</source><volume>6</volume>: <fpage>107</fpage>–<lpage>135</lpage>. <ext-link xlink:href="10.20324/nelumbo/v6/1964/76375" ext-link-type="doi" xlink:type="simple">https://doi.org/10.20324/nelumbo/v6/1964/76375</ext-link></mixed-citation></ref><ref id="B8"><mixed-citation xmlns:xlink="http://www.w3.org/1999/xlink" xlink:type="simple"><person-group><name name-style="western"><surname>de Kok</surname><given-names>R</given-names></name></person-group> (<year>2024b</year>) <italic><tp:taxon-name><tp:taxon-name-part taxon-name-part-type="genus">Garcinia</tp:taxon-name-part> <tp:taxon-name-part taxon-name-part-type="species">rostrata</tp:taxon-name-part></tp:taxon-name></italic>. The IUCN Red List of Threatened Species 2024. <ext-link xlink:href="https://www.iucnredlist.org/species/231507574/231918087" ext-link-type="uri" xlink:type="simple">https://www.iucnredlist.org/species/231507574/231918087</ext-link> [accessed 16 March 2025]</mixed-citation></ref><ref id="B16"><mixed-citation xmlns:xlink="http://www.w3.org/1999/xlink" xlink:type="simple"><person-group><name name-style="western"><surname>Hasskarl</surname><given-names>JC</given-names></name></person-group> (<year>1842</year>) Plantarum genera et species novae aut reformatae javensis. Flora, oder Allgemeine Botanische Zeitung 25 (2, Beiblatter): 1–127.</mixed-citation></ref><ref id="B26"><mixed-citation xmlns:xlink="http://www.w3.org/1999/xlink" xlink:type="simple"><person-group><name name-style="western"><surname>Miquel</surname><given-names>FAG</given-names></name></person-group> [FAW] (<year>1864</year>) <article-title>Observationes de Clusiaceis.</article-title> In: <person-group><name name-style="western"><surname>Miquel</surname><given-names>FAG</given-names></name></person-group> (<role>Ed.</role>) <issue-title>Annales Musei botanici lugduno-batavi (Vol.</issue-title><source>1). C. G. van der Post, Amsterdam</source>, <fpage>208</fpage>–<lpage>209</lpage>.</mixed-citation></ref><ref id="B60"><mixed-citation xmlns:xlink="http://www.w3.org/1999/xlink" xlink:type="simple"><person-group><name name-style="western"><surname>Turland</surname><given-names>NJ</given-names></name><name name-style="western"><surname>Wiersema</surname><given-names>JH</given-names></name><name name-style="western"><surname>Barrie</surname><given-names>FR</given-names></name><name name-style="western"><surname>Greuter</surname><given-names>W</given-names></name><name name-style="western"><surname>Hawksworth</surname><given-names>DL</given-names></name><name name-style="western"><surname>Herendeen</surname><given-names>PS</given-names></name><name name-style="western"><surname>Knapp</surname><given-names>S</given-names></name><name name-style="western"><surname>Kusber</surname><given-names>WH</given-names></name><name name-style="western"><surname>Li</surname><given-names>DZ</given-names></name><name name-style="western"><surname>Marhold</surname><given-names>K</given-names></name><name name-style="western"><surname>May</surname><given-names>TW</given-names></name><name name-style="western"><surname>McNeill</surname><given-names>J</given-names></name><name name-style="western"><surname>Monro</surname><given-names>AM</given-names></name><name name-style="western"><surname>Prado</surname><given-names>J</given-names></name><name name-style="western"><surname>Price</surname><given-names>MJ</given-names></name><name name-style="western"><surname>Smith</surname><given-names>GF</given-names></name></person-group> (<year>2018</year>) International Code of Nomenclature for <tp:taxon-name><tp:taxon-name-part taxon-name-part-type="above-family">Algae</tp:taxon-name-part></tp:taxon-name>, <tp:taxon-name><tp:taxon-name-part taxon-name-part-type="kingdom">Fungi</tp:taxon-name-part></tp:taxon-name>, and Plants (Shenzhen Code) Adopted by the Nineteenth International Botanical Congress Shenzhen, China, 2017. Koeltz Botanical Books, Regnum Vegetabile 159, Glashütten. <ext-link xlink:href="10.12705/Code.2018" ext-link-type="doi" xlink:type="simple">https://doi.org/10.12705/Code.2018</ext-link></mixed-citation></ref><ref id="B21"><mixed-citation xmlns:xlink="http://www.w3.org/1999/xlink" xlink:type="simple"><person-group><name name-style="western"><surname>King</surname><given-names>G</given-names></name></person-group> (<year>1890</year>) <article-title>Materials for a Flora of Malay Peninsula. Journal Asiatic Society of Bengal Part 2.</article-title><source>Natural History</source><volume>59</volume>(<issue>2</issue>): <fpage>113</fpage>–<lpage>206</lpage>.</mixed-citation></ref><ref id="B52"><mixed-citation xmlns:xlink="http://www.w3.org/1999/xlink" xlink:type="simple"><person-group><name name-style="western"><surname>Stafleu</surname><given-names>FA</given-names></name><name name-style="western"><surname>Cowan</surname><given-names>RS</given-names></name></person-group> (<year>1979</year>) Taxonomic Literature: A Selective Guide to Botanical Publications and Collections with Dates, Commentaries and Types (Vol. 2 [H–Le]. 2<sup>nd</sup> edn.). Bohn, Scheltema &amp; Holkema, Utrecht, The Netherlands. <ext-link xlink:href="10.5962/t.206091" ext-link-type="doi" xlink:type="simple">https://doi.org/10.5962/t.206091</ext-link></mixed-citation></ref><ref id="B48"><mixed-citation xmlns:xlink="http://www.w3.org/1999/xlink" xlink:type="simple"><person-group><name name-style="western"><surname>Scheffer</surname><given-names>RHCC</given-names></name></person-group> (<year>1870a</year>) <article-title>Observationes Phytographicae.</article-title><source>Natuurkundig Tijdschrift voor Nederlandsch-Indië</source><volume>31</volume>: <fpage>338</fpage>–<lpage>375</lpage>.</mixed-citation></ref><ref id="B49"><mixed-citation xmlns:xlink="http://www.w3.org/1999/xlink" xlink:type="simple"><person-group><name name-style="western"><surname>Scheffer</surname><given-names>RHCC</given-names></name></person-group> (<year>1870b</year>) <article-title>Observationes Phytographicae.</article-title><source>Flora, oder Allgemeine Botanische Zeitung</source><volume>53</volume>(<issue>16</issue>): <fpage>241</fpage>–<lpage>256</lpage>.</mixed-citation></ref><ref id="B54"><mixed-citation xmlns:xlink="http://www.w3.org/1999/xlink" xlink:type="simple"><person-group><name name-style="western"><surname>Stafleu</surname><given-names>FA</given-names></name><name name-style="western"><surname>Cowan</surname><given-names>RS</given-names></name></person-group> (<year>1985</year>) Taxonomic Literature: A Selective Guide to Botanical Publications and Collections with Dates, Commentaries and Types (Vol. 5 [Sal–Ste]. 2<sup>nd</sup> edn.). Bohn, Scheltema &amp; Holkema, Utrecht, The Netherlands. <ext-link xlink:href="10.5962/t.206494" ext-link-type="doi" xlink:type="simple">https://doi.org/10.5962/t.206494</ext-link></mixed-citation></ref><ref id="B9"><mixed-citation xmlns:xlink="http://www.w3.org/1999/xlink" xlink:type="simple"><person-group><name name-style="western"><surname>Elmer</surname><given-names>ADE</given-names></name></person-group> (<year>1911</year>) <article-title><italic><tp:taxon-name><tp:taxon-name-part taxon-name-part-type="genus">Garcinia</tp:taxon-name-part></tp:taxon-name></italic> from Sibuyan Island.</article-title><source>Leaflets of Philippine Botany</source><volume>3</volume>(<issue>55</issue>): <fpage>1047</fpage>–<lpage>1055</lpage>.</mixed-citation></ref><ref id="B51"><mixed-citation xmlns:xlink="http://www.w3.org/1999/xlink" xlink:type="simple"><person-group><name name-style="western"><surname>Stafleu</surname><given-names>FA</given-names></name><name name-style="western"><surname>Cowan</surname><given-names>RS</given-names></name></person-group> (<year>1976</year>) Taxonomic Literature: A Selective Guide to Botanical Publications and Collections with Dates, Commentaries and Types (Vol. 1 [A–G]. 2<sup>nd</sup> edn.). Bohn, Scheltema &amp; Holkema, Utrecht, The Netherlands. <ext-link xlink:href="10.5962/bhl.title.48631" ext-link-type="doi" xlink:type="simple">https://doi.org/10.5962/bhl.title.48631</ext-link></mixed-citation></ref><ref id="B41"><mixed-citation xmlns:xlink="http://www.w3.org/1999/xlink" xlink:type="simple"><person-group><name name-style="western"><surname>Pierre</surname><given-names>JBL</given-names></name></person-group> (<year>1883</year>) Flore Forestiére de la Cochinchine (Vol. 1(5)). Octave Doin, Éditeur, Paris, 65–83.</mixed-citation></ref></ref-list></tp:taxon-treatment>
