# Supplementary material for: ﻿A taxonomic revision of Garcinia section Discostigma (Clusiaceae) in Thailand
Source: PhytoKeys. 2025 Aug 22;261:275–315. doi: 10.3897/phytokeys.261.156445 (PMC12397769; doi:10.3897/phytokeys.261.156445)
Supplement: XML Treatment for Garcinia santisukiana [file phytokeys.261.156445-treatment5.xml]

<!DOCTYPE tp:taxon-treatment
  PUBLIC "-//TaxonX//DTD Taxonomic Treatment Publishing DTD v0 20100105//EN" "tax-treatment-NSO.dtd">
<tp:taxon-treatment xmlns:tp="http://www.plazi.org/taxpub"><tp:treatment-meta><kwd-group><label>Taxon classification</label><kwd>
                <named-content content-type="kingdom">Plantae</named-content>
              </kwd><kwd>
                <named-content content-type="order">Malpighiales</named-content>
              </kwd><kwd>
                <named-content content-type="family">Clusiaceae</named-content>
              </kwd></kwd-group><mixed-citation publication-type="journal"><person-group><name><surname>Ngernsaengsaruay</surname><given-names>Chatchai</given-names></name><name><surname>Chanton</surname><given-names>Pichet</given-names></name><name><surname>Boonthasak</surname><given-names>Weereesa</given-names></name><name><surname>Bhuchaisri</surname><given-names>Wanwisa</given-names></name></person-group><article-title>﻿A taxonomic revision of <tp:taxon-name><tp:taxon-name-part taxon-name-part-type="genus" reg="Garcinia">Garcinia</tp:taxon-name-part> <tp:taxon-name-part taxon-name-part-type="infraspecific-rank">section</tp:taxon-name-part> <tp:taxon-name-part taxon-name-part-type="section" reg="Discostigma">Discostigma</tp:taxon-name-part></tp:taxon-name> (<tp:taxon-name><tp:taxon-name-part taxon-name-part-type="family">Clusiaceae</tp:taxon-name-part></tp:taxon-name>) in Thailand</article-title><source>PhytoKeys</source><day>22</day><month>08</month><year>2025</year><volume>261</volume><fpage>275</fpage><lpage>315</lpage><pub-id pub-id-type="doi">10.3897/phytokeys.261.156445</pub-id></mixed-citation></tp:treatment-meta><tp:nomenclature><label>﻿4.</label><tp:taxon-name><object-id xmlns:xlink="http://www.w3.org/1999/xlink" content-type="arpha" xlink:type="simple">8CE04944-33BB-5A72-85A5-0AD2500D27FB</object-id>
              <tp:taxon-name-part taxon-name-part-type="genus" reg="Garcinia">Garcinia</tp:taxon-name-part>
              <tp:taxon-name-part taxon-name-part-type="species" reg="santisukiana">santisukiana</tp:taxon-name-part>
            </tp:taxon-name><tp:taxon-authority>Ngerns. &amp; Suddee, Kew Bull. 77: 121. figs 1, 2. 2022.</tp:taxon-authority></tp:nomenclature><tp:treatment-sec sec-type="material" id="SECID0EIXBI"><title>Type.</title><p><bold><italic>Holotype</italic></bold>, • Thailand, Ubon Ratchathani Province, Khong Chiam District, Na Pho Klang Subdistrict, Pha Taem National Park, Dong Na Tham Forest, in dry evergreen forest, 420 m alt., ♀ fl. &amp; fr., 23 Sep 2020, <italic>C. Ngernsaengsaruay &amp; W. Surawoot G02-23092020</italic>, BKF!; <bold><italic>isotypes</italic></bold>: A!, K!.</p></tp:treatment-sec><tp:treatment-sec sec-type="description" id="SECID0EYXBI"><title>Description.</title><p><bold><italic>Habit</italic></bold> trees, 5–18 m tall, 20–85 cm GBH; exudate pale yellow, sticky; branchlets 4-angular, glabrous. <bold><italic>Bark</italic></bold> greyish-brown to dark brown, scaly; inner bark pale yellow. <bold><italic>Leaves</italic></bold> elliptic or obovate, 2.7–9.7 × 1.5–4.3 cm, apex acute, sometimes retuse, base cuneate, margin entire, subcoriaceous or coriaceous, dark green above, paler below, glabrous on both surfaces, midrib flattened above, raised below, secondary veins 9–14 on each side, curving towards the margin and connected in distinct loops and united into an intramarginal vein, visible on both surfaces, with intersecondary veins, veinlets reticulate, faint on both surfaces, with scattered black gland dots on both surfaces, interrupted long wavy lines present, of differing lengths, nearly parallel to the midrib, running across the secondary veins to the margin, visible below; petiole 0.5–1.3 cm long, 1–1.7 mm diam., shallowly grooved above, glabrous, with a small basal appendage clasping the branchlet; fresh leaves brittle when crushed; young leaves red or reddish brown, turning pale green, glossy. <bold><italic>Inflorescences</italic></bold> on branchlets at leafless nodes, in fascicles of 3–5 flowered cymes or solitary. <bold><italic>Flowers</italic></bold> unisexual, lightly fragrant, 4–7 mm diam.; bracteoles 4, decussate, green; sepals and petals decussate, sepals green, glabrous, petals creamish white or pale yellow. <bold><italic>Flower buds</italic></bold> pale green, subglobose or globose, 2.5–3.5 mm diam. <bold><italic>Male flowers</italic></bold> mostly in fascicles of 3–5 flowers; bracteoles triangular, 0.3–0.7 × 0.6–1 mm, apex acute; pedicel green, 1–2 mm long, 1–1.7 mm diam., glabrous; sepals 4, semi-orbicular, c. 1 × 1–1.5 mm, apex rounded; petals 4, obovate, 3–5 × 2.2–3.2 mm, concave, apex rounded; stamens numerous, united into 4 bundles, each bundle 2–3 × 1.2–1.5 mm, creamish white; filaments very short; anthers small; pistillode mushroom-shaped, 3–3.6 mm long; sterile stigma pale yellow, sessile, convex, 1–1.5 mm diam., papillate. <bold><italic>Female flowers</italic></bold> solitary or in fascicles of 3–5 flowers; bracteoles semi-orbicular, 0.8–1 × 1–1.5 mm, apex rounded; pedicel green, 1.5–2.5 mm long, 1.5–1.8 mm diam., glabrous; sepals 4, equal, semi-orbicular, 1–1.5 × 1–2 mm, apex rounded; petals 4, suborbicular or obovate, 3–4 × 2.5–3.5 mm, concave, apex rounded; staminodes united into 4 bundles at the base of ovary, opposite petals; pistil mushroom-shaped; ovary green, subglobose, 1–2 × 1.8–2.2 mm; stigma pale yellow, sessile, convex, 2–2.2 mm diam., weakly or shallowly 4-lobed, papillate. <bold><italic>Fruits</italic></bold> berries, subglobose or ovoid, 1.5–2.7 × 1–2.5 cm, green, turning red when ripe, smooth and glabrous, pericarp coriaceous, c. 0.8 mm thick, cut fruits with a sticky yellow exudate, with small persistent sepals; persistent stigma blackish brown, flattened, 2–2.2 mm diam., weakly or shallowly 4-lobed, papillate; fruiting stalk 1.5–2.5 mm long. <bold><italic>Seeds</italic></bold> 1–2, brown mottled with pale brown, compressed, one side flat with conspicuous hilum, another side slightly convex, elliptic or oblong in outline, 1.5– 2 × 1–1.5 cm, rounded at both ends, with a yellow fleshy pulp (Fig. <xref ref-type="fig" rid="F13">13</xref>).</p></tp:treatment-sec><tp:treatment-sec sec-type="distribution" id="SECID0ECZBI"><title>Distribution.</title><p>Known only from north-eastern and eastern regions of Thailand, but to be expected in Laos and Cambodia.</p></tp:treatment-sec><tp:treatment-sec sec-type="distribution" id="SECID0EHZBI"><title>Distribution in Thailand.</title><p><bold>North-Eastern</bold>: Buengkan, Nakhon Phanom; <bold>Eastern</bold>: Si Sa Ket, Ubon Ratchathani.</p></tp:treatment-sec><tp:treatment-sec sec-type="habitat" id="SECID0ERZBI"><title>Habitat and ecology.</title><p>It is found in dry evergreen forests and deciduous dipterocarp forests on sandstone crevices, at elevations of 150–600 m a.m.s.l.</p></tp:treatment-sec><tp:treatment-sec sec-type="phenology" id="SECID0EWZBI"><title>Phenology.</title><p>Flowering and fruiting more than once, flowering August to December, fruiting September to February and June.</p></tp:treatment-sec><tp:treatment-sec sec-type="conservation status" id="SECID0E2ZBI"><title>Conservation status.</title><p><italic><tp:taxon-name>
                  <tp:taxon-name-part taxon-name-part-type="genus" reg="Garcinia">Garcinia</tp:taxon-name-part> <tp:taxon-name-part taxon-name-part-type="species" reg="santisukiana">santisukiana</tp:taxon-name-part></tp:taxon-name></italic> is known only from four provinces of Thailand, but to be expected in Laos and Cambodia. The species is known from small populations in the type and non-type localities, which lie within protected areas. It has an EOO of 29,848.67 km<sup>2</sup> and a small AOO of 20 km<sup>2</sup>. Because of this species with narrow geographical range and the number of locations, we consider the conservation assessment here as <abbrev xmlns:xlink="http://www.w3.org/1999/xlink" xlink:title="Vulnerable" id="ABBRID0ET1BI" xlink:type="simple">VU</abbrev> [B2a,b(iii)].</p></tp:treatment-sec><tp:treatment-sec sec-type="etymology" id="SECID0EX1BI"><title>Etymology.</title><p>The specific epithet of <italic><tp:taxon-name><tp:taxon-name-part taxon-name-part-type="genus" reg="Garcinia">Garcinia</tp:taxon-name-part> <tp:taxon-name-part taxon-name-part-type="species" reg="santisukiana">santisukiana</tp:taxon-name-part></tp:taxon-name></italic> was in honour of the late Prof. Dr Thawatchai Santisuk (1944–2020), one of Thailand’s most widely respected plant taxonomists (<xref ref-type="bibr" rid="B32">Ngernsaengsaruay and Suddee 2022</xref>).</p></tp:treatment-sec><tp:treatment-sec sec-type="Vernacular names" id="SECID0EM2BI"><title>Vernacular names.</title><p><bold>Nuan santisuk</bold> (<bold>นวลสันติสุข</bold>); Yang ueng (ยางอึ่ง) (Ubon Ratchathani, local people around Dong Na Tham Forest) (<xref ref-type="bibr" rid="B32">Ngernsaengsaruay and Suddee 2022</xref>).</p></tp:treatment-sec><tp:treatment-sec sec-type="Uses" id="SECID0E12BI"><title>Uses.</title><p>The fleshy pulp surrounding the seeds is edible and has a sweet and sour taste.</p></tp:treatment-sec><tp:treatment-sec sec-type="notes" id="SECID0E62BI"><title>Notes.</title><p>The morphological characters and data reported here for this species were mostly taken from <xref ref-type="bibr" rid="B32">Ngernsaengsaruay and Suddee (2022)</xref>.</p><p>In addition to <xref ref-type="bibr" rid="B32">Ngernsaengsaruay and Suddee (2022)</xref>, the natural distribution in Buengkan, Nakhon Phanom, and Si Sa Ket Provinces is newly recorded here.</p><p>According to <xref ref-type="bibr" rid="B32">Ngernsaengsaruay and Suddee (2022)</xref>, the conservation status of <italic><tp:taxon-name><tp:taxon-name-part taxon-name-part-type="genus" reg="Garcinia">Garcinia</tp:taxon-name-part> <tp:taxon-name-part taxon-name-part-type="species" reg="santisukiana">santisukiana</tp:taxon-name-part></tp:taxon-name></italic> was proposed as <abbrev xmlns:xlink="http://www.w3.org/1999/xlink" xlink:title="Least Concern" id="ABBRID0EA4BI" xlink:type="simple">LC</abbrev>. In this study, because of this species with a narrow geographical range and a small number of locations, we therefore suggest the conservation status <abbrev xmlns:xlink="http://www.w3.org/1999/xlink" xlink:title="Vulnerable" id="ABBRID0EE4BI" xlink:type="simple">VU</abbrev> [B2a,b(iii)].</p></tp:treatment-sec><tp:treatment-sec sec-type="material" id="SECID0EI4BI"><title>Additional specimens examined.</title><p><bold>Thailand. North-Eastern</bold>: • Buengkan [Chet Si Waterfall, Phuwua Wildlife Sanctuary, Ban Tong Subsistrict, Seka District, fr., 7 Jun 2008 (as <italic><tp:taxon-name><tp:taxon-name-part taxon-name-part-type="genus" reg="Garcinia">Garcinia</tp:taxon-name-part></tp:taxon-name></italic> sp.), <italic>T. Wongprasert 086-19</italic> (BKF)]; • Nakhon Phanom [Tat Kham Waterfall, Phu Langka National Park, Ban Phaeng District, fl., 25 Aug 2001 (as <italic><tp:taxon-name><tp:taxon-name-part taxon-name-part-type="genus" reg="Garcinia">Garcinia</tp:taxon-name-part></tp:taxon-name></italic> sp.), <italic>R. Pooma et al. 2646</italic> (BKF)]; <bold>Eastern</bold>: • Si Sa Ket [Khao Phanom Dong Rak (originally “Dongrak Range at Chong Bat Lak” on the label), Kantharalak District, ♂ fl., 16 Aug 1976 (as <tp:taxon-name><tp:taxon-name-part taxon-name-part-type="genus" reg="Garcinia">G.</tp:taxon-name-part> <tp:taxon-name-part taxon-name-part-type="uncertainty-rank">cf.</tp:taxon-name-part> <tp:taxon-name-part taxon-name-part-type="species" reg="merguensis">merguensis</tp:taxon-name-part></tp:taxon-name> and <italic><tp:taxon-name><tp:taxon-name-part taxon-name-part-type="genus" reg="Garcinia">G.</tp:taxon-name-part> <tp:taxon-name-part taxon-name-part-type="species" reg="brevirostris">brevirostris</tp:taxon-name-part></tp:taxon-name></italic>, det. P. F. Stevens, Sep 1997), <italic>J. F. Maxwell 76-515</italic> (AAU, BKF); • Ubon Ratchathani [Pha Chana Dai, Pha Taem National Park, fr., 28 Feb 2007 (as <italic><tp:taxon-name><tp:taxon-name-part taxon-name-part-type="genus" reg="Garcinia">Garcinia</tp:taxon-name-part></tp:taxon-name></italic> sp.), <italic>S. Suddee et al. 3075</italic> (paratype BKF); • ibid., fl., 7 Nov 2018, <italic>S. Suddee et al. 5393</italic> (paratype BKF); • ibid., ♂ fl., 10 Dec 2020, <italic>C. Ngernsaengsaruay &amp; W. Surawoot G05-10122020</italic> (paratypes BKF, K); • Dong Na Tham Forest, Pha Taem National Park, Na Pho Klang Subdistrict, Khong Chiam District, ♀ fl. &amp; fr., 23 Sep 2020, <italic>C. Ngernsaengsaruay &amp; W. Surawoot G03-23092020</italic> (paratypes A, BKF, K); • ibid., fr., 23 Sep 2020, <italic>C. Ngernsaengsaruay &amp; W. Surawoot G04-23092020</italic> (paratypes BKF)].</p><fig id="F13" position="float" orientation="portrait"><object-id xmlns:xlink="http://www.w3.org/1999/xlink" content-type="doi" xlink:type="simple">10.3897/phytokeys.261.156445.figure13</object-id><object-id xmlns:xlink="http://www.w3.org/1999/xlink" content-type="arpha" xlink:type="simple">2559491D-E157-518F-AAA8-1382E356EC0C</object-id><label>Figure 13.</label><caption><p><italic><tp:taxon-name>
              <tp:taxon-name-part taxon-name-part-type="genus" reg="Garcinia">Garcinia</tp:taxon-name-part> <tp:taxon-name-part taxon-name-part-type="species" reg="santisukiana">santisukiana</tp:taxon-name-part></tp:taxon-name></italic>. A. Habit and habitat; B. Slashed bark with pale yellow exudate; C. Branchlets, mature and young leaves; D, E. Branchlets and inflorescences with female flowers; F. Branchlets and ripe fruits; G. Fruits and seeds with fleshy pulp. Photos: Chatchai Ngernsaengsaruay.</p></caption><graphic xmlns:xlink="http://www.w3.org/1999/xlink" xlink:href="phytokeys-261-275_article-156445__-g013.jpg" position="float" orientation="portrait" xlink:type="simple" id="oo_1399202.jpg"><uri content-type="original_file" xlink:type="simple">https://binary.pensoft.net/fig/1399202</uri></graphic></fig></tp:treatment-sec><ref-list><ref id="B32"><mixed-citation xmlns:xlink="http://www.w3.org/1999/xlink" xlink:type="simple"><person-group><name name-style="western"><surname>Ngernsaengsaruay</surname><given-names>C</given-names></name><name name-style="western"><surname>Suddee</surname><given-names>S</given-names></name></person-group> (<year>2022</year>) <article-title><italic><tp:taxon-name><tp:taxon-name-part taxon-name-part-type="genus">Garcinia</tp:taxon-name-part> <tp:taxon-name-part taxon-name-part-type="species">santisukiana</tp:taxon-name-part></tp:taxon-name></italic> (<tp:taxon-name><tp:taxon-name-part taxon-name-part-type="family">Clusiaceae</tp:taxon-name-part></tp:taxon-name>), a new species from Thailand.</article-title><source>Kew Bulletin</source><volume>77</volume>(<issue>2</issue>): <fpage>121</fpage>–<lpage>125</lpage>. <ext-link xlink:href="10.1007/s12225-021-09979-8" ext-link-type="doi" xlink:type="simple">https://doi.org/10.1007/s12225-021-09979-8</ext-link></mixed-citation></ref></ref-list></tp:taxon-treatment>
